# Supplementary material for: Pathway centrality in protein interaction networks identifies putative functional mediating pathways in pulmonary disease
Source: Sci Rep. 2019 Apr 10;9:5863. doi: 10.1038/s41598-019-42299-3 (PMC6458310; doi:10.1038/s41598-019-42299-3)
Supplement: Supplementary file 2 — Full experimental results [file 41598_2019_42299_MOESM2_ESM.xlsx]

## Sheet: GO BP
	p_cent
# pathway	Asthma	BPD	COPD
GO_GLYCOPROTEIN_METABOLIC_PROCESS	0.7154	0.0373	0.091
GO_POSITIVE_REGULATION_OF_PROTEIN_SUMOYLATION	0.5532	0.4267	0.5145
GO_OVULATION	0.6788	0.1564	0.009
GO_REGULATION_OF_NITRIC_OXIDE_BIOSYNTHETIC_PROCESS	0.0033	0.0008	0.007
GO_REGULATION_OF_APOPTOTIC_SIGNALING_PATHWAY	0.4869	0.1845	0.2448
GO_ORGANOPHOSPHATE_CATABOLIC_PROCESS	0.6049	0.5332	0.2144
GO_CELLULAR_COMPONENT_MAINTENANCE	0.839	0.8071	0.6241
GO_RESPONSE_TO_CORTICOSTERONE	0.0932	0.3944	0.8968
GO_STEROL_BIOSYNTHETIC_PROCESS	0.6272	0.079	0.2761
GO_LATERAL_VENTRICLE_DEVELOPMENT	0.332	0.6676	0.8415
GO_CATECHOLAMINE_BIOSYNTHETIC_PROCESS	0.0244	0.3758	0.052
GO_RESPONSE_TO_WATER	0.2884	0.2294	0.0766
GO_CELL_ADHESION_MEDIATED_BY_INTEGRIN	0.0965	0.0137	0.0082
GO_MODIFICATION_BY_SYMBIONT_OF_HOST_MORPHOLOGY_OR_PHYSIOLOGY	0.8795	0.36	0.4641
GO_REGULATION_OF_CELL_CELL_ADHESION	0.004	0	0.0004
GO_REGULATION_OF_LEUKOCYTE_PROLIFERATION	0.0137	0.0284	0.0039
GO_NEGATIVE_REGULATION_OF_NEUROTRANSMITTER_SECRETION	0.1796	0.8291	0.8667
GO_DEOXYRIBONUCLEOTIDE_BIOSYNTHETIC_PROCESS	0.6559	1	0.7492
GO_ERK1_AND_ERK2_CASCADE	0.1582	0.0281	0.1447
GO_POSITIVE_REGULATION_OF_DEFENSE_RESPONSE	0.3244	0.1394	0.1952
GO_NEGATIVE_REGULATION_OF_DENDRITE_MORPHOGENESIS	0.7305	0.559	0.7804
GO_EPITHELIAL_CILIUM_MOVEMENT	1	0.9076	0.966
GO_RESPONSE_TO_AMPHETAMINE	0.6371	0.3954	0.8924
GO_REGULATION_OF_CYCLIC_NUCLEOTIDE_METABOLIC_PROCESS	0.0575	0.1075	0.0581
GO_TYPE_B_PANCREATIC_CELL_DEVELOPMENT	0.8126	0.9679	0.7602
GO_POSITIVE_REGULATION_OF_HISTONE_METHYLATION	0.7406	0.7335	0.6113
GO_LYMPHOCYTE_DIFFERENTIATION	0.09	0.326	0.0404
GO_LYMPHOID_PROGENITOR_CELL_DIFFERENTIATION	0.4405	0.939	0.0949
GO_REGULATION_OF_PROTEIN_KINASE_B_SIGNALING	0.0155	0.001	0.0996
GO_POSITIVE_REGULATION_OF_FATTY_ACID_OXIDATION	0.2565	0.7504	0.4022
GO_REGULATION_OF_G_PROTEIN_COUPLED_RECEPTOR_PROTEIN_SIGNALING_PATHWAY	0.0404	0.4143	0.0486
GO_ENDOTHELIAL_CELL_MIGRATION	0.3641	0.0482	0.0645
GO_POSITIVE_REGULATION_OF_VASCULATURE_DEVELOPMENT	0.0233	0.2467	0.0014
GO_MYELOID_DENDRITIC_CELL_DIFFERENTIATION	0.1867	0.3014	0.553
GO_VENTRICULAR_SEPTUM_MORPHOGENESIS	0.9762	0.4985	0.5576
GO_REGULATION_OF_CALCIUM_ION_TRANSPORT	0.0194	0.0632	0.2064
GO_NEGATIVE_REGULATION_OF_IMMUNE_SYSTEM_PROCESS	0.122	0.0497	0.6823
GO_REGULATION_OF_TOR_SIGNALING	0.6191	0.4742	0.3967
GO_POSITIVE_REGULATION_OF_NATURAL_KILLER_CELL_MEDIATED_IMMUNITY	0.5212	0.1092	0.0246
GO_REGULATION_OF_NITRIC_OXIDE_SYNTHASE_BIOSYNTHETIC_PROCESS	0.112	0.101	0.1722
GO_REGULATION_OF_VASOCONSTRICTION	0.0003	0.0044	0
GO_PROTEIN_O_LINKED_GLYCOSYLATION	0.4801	0.0852	0.1641
GO_PYRIMIDINE_NUCLEOTIDE_CATABOLIC_PROCESS	0.5745	0.2374	0.6263
GO_TERMINATION_OF_RNA_POLYMERASE_II_TRANSCRIPTION	0.9998	1	0.9972
GO_NEGATIVE_REGULATION_OF_INTERLEUKIN_6_PRODUCTION	0.0028	0.2912	0.0478
GO_SUBPALLIUM_DEVELOPMENT	0.8279	0.2083	0.9943
GO_GROWTH	0.3744	0.1238	0.0199
GO_POSITIVE_REGULATION_OF_CYTOKINESIS	0.9957	0.2519	0.883
GO_LIPID_HOMEOSTASIS	0.503	0.1191	0
GO_RESPONSE_TO_MERCURY_ION	0.0814	0.0011	0.0078
GO_POSITIVE_REGULATION_OF_NATURAL_KILLER_CELL_ACTIVATION	0.3802	0.1776	0.0026
GO_MELANIN_METABOLIC_PROCESS	0.2385	0.6075	NA(filtered)
GO_POSITIVE_REGULATION_OF_CELL_SUBSTRATE_ADHESION	0.3345	0.0003	0.0025
GO_BETA_AMYLOID_METABOLIC_PROCESS	0.1247	0.8349	0.6301
GO_REGIONALIZATION	0.9232	0.7571	0.2769
GO_POSITIVE_REGULATION_OF_CELL_DIVISION	0.7739	0.6856	0.5695
GO_MORPHOGENESIS_OF_AN_EPITHELIAL_SHEET	0.815	0.1594	0.5554
GO_PERICARDIUM_DEVELOPMENT	0.873	0.8035	0.8096
GO_EPITHELIAL_CELL_DEVELOPMENT	0.1324	0.1637	0.9637
GO_MULTICELLULAR_ORGANISM_REPRODUCTION	0.2513	0.0392	0.048
GO_EXOCYTOSIS	0.0015	0	0.0076
GO_PYRIDINE_NUCLEOTIDE_BIOSYNTHETIC_PROCESS	0.661	0.1207	0.9089
GO_TRIPARTITE_REGIONAL_SUBDIVISION	0.3248	0.6865	0.8616
GO_REGULATION_OF_CELLULAR_RESPONSE_TO_GROWTH_FACTOR_STIMULUS	0.0445	0.0126	0.0002
GO_REGULATION_OF_PEPTIDYL_THREONINE_PHOSPHORYLATION	0.3807	0.2389	0.8425
GO_MYELIN_ASSEMBLY	0.1061	0.2148	0.5915
GO_POSITIVE_REGULATION_OF_SIGNAL_TRANSDUCTION_BY_P53_CLASS_MEDIATOR	0.2551	0.7063	0.2763
GO_REGULATION_OF_MICROTUBULE_BASED_PROCESS	0.4407	0.7533	0.6376
GO_MITOCHONDRION_MORPHOGENESIS	0.2753	0.6179	0.337
GO_TELOMERE_MAINTENANCE_VIA_RECOMBINATION	0.5448	0.9848	0.5767
GO_SIALYLATION	1	0.6149	0.4988
GO_PROTEIN_CHROMOPHORE_LINKAGE	0.0525	0.334	0.1028
GO_DETECTION_OF_STIMULUS	0.0768	0.3566	0.3417
GO_CELL_CYCLE_PHASE_TRANSITION	0.7352	0.973	0.9363
GO_SEQUESTERING_OF_METAL_ION	0.4872	0.01	0.0297
GO_NEGATIVE_REGULATION_OF_T_CELL_APOPTOTIC_PROCESS	0.2518	0.3587	0.183
GO_CELLULAR_MODIFIED_AMINO_ACID_CATABOLIC_PROCESS	0.1822	0.519	0.0941
GO_OXALOACETATE_METABOLIC_PROCESS	0.2352	0.2949	0.1319
GO_POSITIVE_REGULATION_OF_CALCIUM_ION_TRANSPORT	0.0269	0.2707	0.2576
GO_PHAGOCYTOSIS	0.0014	0.0008	0.065
GO_GLUCOSE_METABOLIC_PROCESS	0.0984	0.5087	0.4282
GO_POSITIVE_REGULATION_OF_LEUKOCYTE_PROLIFERATION	0.0094	0.0673	0.0003
GO_REGULATION_OF_NUCLEOSIDE_METABOLIC_PROCESS	0.2341	0.0289	0.2327
GO_MATURE_B_CELL_DIFFERENTIATION	0.1746	0.3181	0.179
GO_POSITIVE_REGULATION_OF_DNA_REPLICATION	0.7288	0.0385	0.1964
GO_REGULATION_OF_TRANSCRIPTION_REGULATORY_REGION_DNA_BINDING	0.5263	0.509	0.9443
GO_REGULATION_OF_PRODUCTION_OF_MOLECULAR_MEDIATOR_OF_IMMUNE_RESPONSE	0.1876	0.2966	0.1007
GO_POSITIVE_REGULATION_OF_ENDOTHELIAL_CELL_MIGRATION	0.0223	0.0036	0.0245
GO_HEME_BIOSYNTHETIC_PROCESS	0.5162	0.2666	0.0604
GO_REGULATION_OF_INTERFERON_GAMMA_BIOSYNTHETIC_PROCESS	0.2627	0.2196	0.2702
GO_POSITIVE_REGULATION_OF_NERVOUS_SYSTEM_DEVELOPMENT	0.6478	0.3163	0.1325
GO_RECEPTOR_INTERNALIZATION	0.0001	0.044	0.1763
GO_INNATE_IMMUNE_RESPONSE_ACTIVATING_CELL_SURFACE_RECEPTOR_SIGNALING_PATHWAY	0.407	0.815	0.284
GO_NEGATIVE_REGULATION_OF_TUMOR_NECROSIS_FACTOR_MEDIATED_SIGNALING_PATHWAY	0.3954	0.0042	0.1453
GO_NEGATIVE_REGULATION_OF_LYASE_ACTIVITY	0.0982	0.0469	0.1016
GO_SODIUM_ION_EXPORT	0.0034	0.1206	0.2592
GO_RNA_STABILIZATION	0.6062	0.2658	0.5329
GO_REGULATION_OF_SMOOTH_MUSCLE_CELL_PROLIFERATION	0.048	0.063	0.0378
GO_REGULATION_OF_PROTEIN_COMPLEX_ASSEMBLY	0.1403	0.0606	0.4458
GO_AUTOPHAGY	0.8625	0.9408	0.998
GO_NEGATIVE_REGULATION_OF_FATTY_ACID_METABOLIC_PROCESS	0.1526	0.7235	0.0847
GO_CHROMOSOME_LOCALIZATION	0.5687	0.7683	0.6282
GO_POSITIVE_REGULATION_OF_BLOOD_PRESSURE	0.0353	0.0426	0.0241
GO_KERATINOCYTE_DIFFERENTIATION	0.7438	0.3012	0.9383
GO_IRON_ION_TRANSPORT	0.4061	0.8598	0.5606
GO_REGULATION_OF_WOUND_HEALING	0.0135	0.0005	0
GO_MESODERMAL_CELL_DIFFERENTIATION	0.0952	0.1338	0.0211
GO_UV_PROTECTION	0.8563	0.8946	0.9864
GO_SULFUR_COMPOUND_METABOLIC_PROCESS	0.007	0.0059	0.2979
GO_POSITIVE_REGULATION_OF_INFLAMMATORY_RESPONSE	0.0099	0.0021	0.0248
GO_REGULATION_OF_SYNAPTIC_VESICLE_EXOCYTOSIS	0.5621	0.9509	0.5562
GO_PROTEIN_HETEROTRIMERIZATION	0.1385	0.0539	0.4649
GO_CEREBELLAR_PURKINJE_CELL_LAYER_FORMATION	0.4082	0.4768	0.2036
GO_POSITIVE_REGULATION_OF_DNA_TEMPLATED_TRANSCRIPTION_ELONGATION	0.6081	0.9889	0.9939
GO_NEGATIVE_REGULATION_OF_DEFENSE_RESPONSE	0.1145	0.0007	0.0082
GO_REGULATION_OF_LIPOPROTEIN_METABOLIC_PROCESS	0.7148	0.2146	0.1522
GO_RESPONSE_TO_TEMPERATURE_STIMULUS	0.4142	0.1251	0.1148
GO_PYRIMIDINE_CONTAINING_COMPOUND_SALVAGE	0.4034	0.7917	0.5176
GO_TOLL_LIKE_RECEPTOR_9_SIGNALING_PATHWAY	0.0563	0.0517	0.4505
GO_KERATINOCYTE_PROLIFERATION	0.7522	0.2169	0.0222
GO_REGULATION_OF_CYTOPLASMIC_TRANSPORT	0.2742	0.0392	0.1522
GO_NUCLEOTIDE_EXCISION_REPAIR_DNA_DAMAGE_RECOGNITION	0.9975	0.992	0.5834
GO_AXON_ENSHEATHMENT_IN_CENTRAL_NERVOUS_SYSTEM	0.5125	0.1504	0.0898
GO_SYNAPTIC_VESICLE_LOCALIZATION	0.3098	0.6413	0.6259
GO_REGULATION_OF_HEXOKINASE_ACTIVITY	0.3524	NA(filtered)	0.3857
GO_CYTOKINESIS	0.8009	0.7655	0.9779
GO_POSITIVE_REGULATION_OF_T_HELPER_CELL_DIFFERENTIATION	0.1471	0.0011	0.0713
GO_POSITIVE_REGULATION_OF_TELOMERE_MAINTENANCE_VIA_TELOMERE_LENGTHENING	0.737	0.6375	0.6619
GO_REGULATION_OF_SMOOTH_MUSCLE_CONTRACTION	0.1479	0.0993	0.0424
GO_POSITIVE_REGULATION_OF_ASTROCYTE_DIFFERENTIATION	0.3627	0.2411	0.0317
GO_DNA_METHYLATION_OR_DEMETHYLATION	0.9901	0.9424	0.9734
GO_INTERFERON_GAMMA_PRODUCTION	0.6512	0.2536	0.6405
GO_MESODERM_MORPHOGENESIS	0.5107	0.6185	0.1051
GO_NUCLEAR_CHROMOSOME_SEGREGATION	0.749	0.9222	0.9518
GO_EPITHELIAL_CELL_DIFFERENTIATION_INVOLVED_IN_PROSTATE_GLAND_DEVELOPMENT	0.9722	0.1522	0.861
GO_REGULATION_OF_PROTEIN_SERINE_THREONINE_KINASE_ACTIVITY	0.0156	0.0024	0.0327
GO_REGULATION_OF_PHOSPHOLIPASE_A2_ACTIVITY	0.0009	0.0002	0.0039
GO_NEUTRAL_LIPID_METABOLIC_PROCESS	0.0185	0.0033	0.0018
GO_RUFFLE_ORGANIZATION	0.3203	0.0846	0.5123
GO_CYTOPLASMIC_MICROTUBULE_ORGANIZATION	0.0273	0.1658	0.6226
GO_POSITIVE_T_CELL_SELECTION	0.4671	0.685	0.0494
GO_NEGATIVE_T_CELL_SELECTION	0.6103	0.0559	0.0108
GO_NEGATIVE_REGULATION_OF_MITOTIC_CELL_CYCLE	0.8001	0.9757	0.9888
GO_REGULATION_OF_COAGULATION	0.0038	0.0003	0.0002
GO_REGULATION_OF_GLOMERULAR_FILTRATION	0.6179	0.1131	0.2729
GO_TRANSLATIONAL_INITIATION	0.9996	0.9991	0.4815
GO_REGULATION_OF_CELLULAR_PH	0.5655	0.8711	0.3504
GO_EARLY_ENDOSOME_TO_GOLGI_TRANSPORT	0.9055	0.4514	0.3162
GO_MAMMARY_GLAND_EPITHELIAL_CELL_DIFFERENTIATION	0.2546	0.1437	0.0597
GO_ENDOPLASMIC_RETICULUM_TO_CYTOSOL_TRANSPORT	0.1788	0.4682	0.1129
GO_HYDROGEN_PEROXIDE_CATABOLIC_PROCESS	0.2023	0.1949	0.1123
GO_GLUTAMATE_SECRETION	0.3504	0.9247	0.3347
GO_ALTERNATIVE_MRNA_SPLICING_VIA_SPLICEOSOME	0.0743	0.6891	0.2104
GO_GOLGI_LOCALIZATION	0.3659	0.3115	0.7714
GO_TELOMERE_MAINTENANCE_VIA_TELOMERE_LENGTHENING	0.1857	0.7119	0.277
GO_NUCLEOTIDE_EXCISION_REPAIR_PREINCISION_COMPLEX_ASSEMBLY	0.8761	1	0.9968
GO_MICROTUBULE_BASED_PROCESS	0.4001	0.4374	0.6993
GO_POSITIVE_REGULATION_OF_FAT_CELL_DIFFERENTIATION	0.4083	0.1276	0.6287
GO_POSITIVE_REGULATION_OF_INTERLEUKIN_4_PRODUCTION	0.8783	0.6613	0.8979
GO_RESPONSE_TO_DSRNA	0.746	0.3872	0.4918
GO_REGULATION_OF_HISTONE_H3_K9_METHYLATION	0.5648	0.9129	0.1884
GO_CALCIUM_ION_IMPORT	0.2791	0.1428	0.3167
GO_TISSUE_MIGRATION	0.3361	0.0138	0.0263
GO_REGULATION_OF_CENTROSOME_CYCLE	0.5987	0.7186	0.5655
GO_FLAVONOID_METABOLIC_PROCESS	0.6515	0.3684	0.0197
GO_CELL_AGGREGATION	0.7348	0.8169	0.7311
GO_COVALENT_CHROMATIN_MODIFICATION	1	0.985	0.9999
GO_POST_EMBRYONIC_MORPHOGENESIS	0.6659	0.1784	0.5278
GO_REGULATION_OF_CALCIUM_MEDIATED_SIGNALING	0.0646	0.0634	0.1841
GO_VIRION_ASSEMBLY	0.3455	0.714	0.201
GO_REGULATION_OF_GLOMERULUS_DEVELOPMENT	0.8459	0.0881	0.3195
GO_SMOOTH_MUSCLE_TISSUE_DEVELOPMENT	0.0376	0.4607	0.8656
GO_NEGATIVE_REGULATION_OF_NF_KAPPAB_IMPORT_INTO_NUCLEUS	0.9538	0.5429	0.4389
GO_MODIFIED_AMINO_ACID_TRANSPORT	0.0697	0.0475	0.4508
GO_STEROID_CATABOLIC_PROCESS	0.2289	0.3095	0.0601
GO_REGULATION_OF_KIDNEY_DEVELOPMENT	0.5268	0.3139	0.5926
GO_ACID_SECRETION	0.1019	0.2744	0.3285
GO_AXON_REGENERATION	0.3511	0.0499	0.068
GO_POSITIVE_REGULATION_OF_HEART_CONTRACTION	0.3623	0.2297	0.1698
GO_NEGATIVE_REGULATION_OF_STEM_CELL_DIFFERENTIATION	0.9204	0.5278	0.8853
GO_REGULATION_OF_CELL_SUBSTRATE_ADHESION	0.1944	0.0001	0.0002
GO_POSITIVE_REGULATION_OF_CREB_TRANSCRIPTION_FACTOR_ACTIVITY	0.1325	0.224	0.0901
GO_REGULATION_OF_PROTEIN_PHOSPHATASE_TYPE_2A_ACTIVITY	0.2988	0.3095	0.969
GO_MICROTUBULE_DEPOLYMERIZATION	0.2055	0.3485	0.1074
GO_POSITIVE_REGULATION_OF_DEVELOPMENTAL_GROWTH	0.3948	0.36	0.2577
GO_MONOCARBOXYLIC_ACID_TRANSPORT	0.3551	0.0392	0.127
GO_ECTODERM_DEVELOPMENT	0.9376	0.1125	0.4979
GO_NEGATIVE_REGULATION_OF_CD4_POSITIVE_ALPHA_BETA_T_CELL_DIFFERENTIATION	0.0357	0.0357	0.1516
GO_DNA_REPLICATION	0.9614	0.9912	0.9606
GO_MULTI_ORGANISM_MEMBRANE_ORGANIZATION	0.2405	0.6597	0.3203
GO_NEURON_FATE_SPECIFICATION	0.8263	0.9902	0.9893
GO_REGULATION_OF_ERAD_PATHWAY	0.2491	0.1768	0.0097
GO_REGULATION_OF_HEMOPOIESIS	0.3482	0.2492	0.7472
GO_PROTEIN_ACETYLATION	0.9857	0.8681	0.9182
GO_ERBB_SIGNALING_PATHWAY	0.1282	0.0001	0.0808
GO_POSITIVE_REGULATION_OF_INSULIN_LIKE_GROWTH_FACTOR_RECEPTOR_SIGNALING_PATHWAY	0.2333	0.0025	0.0909
GO_HOMOTYPIC_CELL_CELL_ADHESION	0.2528	0.0044	0.028
GO_REGULATION_OF_TRANSLATION_IN_RESPONSE_TO_STRESS	0.9441	0.6627	0.985
GO_PROTEIN_LOCALIZATION_TO_CHROMATIN	0.1087	0.4086	0.7848
GO_DENTATE_GYRUS_DEVELOPMENT	0.7733	0.5236	0.796
GO_BENZENE_CONTAINING_COMPOUND_METABOLIC_PROCESS	1	0.0406	0.0214
GO_REGULATION_OF_AUTOPHAGY	0.2406	0.5562	0.4631
GO_POSITIVE_REGULATION_OF_POTASSIUM_ION_TRANSMEMBRANE_TRANSPORTER_ACTIVITY	0.1352	0.2682	0.3231
GO_POSITIVE_REGULATION_OF_INTRACELLULAR_STEROID_HORMONE_RECEPTOR_SIGNALING_PATHWAY	0.6609	0.7585	0.2966
GO_REGULATION_OF_CELL_COMMUNICATION_BY_ELECTRICAL_COUPLING	0.0298	0.0601	0.1895
GO_REGULATION_OF_INTRINSIC_APOPTOTIC_SIGNALING_PATHWAY_IN_RESPONSE_TO_DNA_DAMAGE_BY_P53_CLASS_MEDIATOR	0.5996	0.6052	0.152
GO_HEART_FORMATION	0.7588	0.6724	0.9573
GO_CARDIAC_MUSCLE_ADAPTATION	0.6296	0.4482	0.9061
GO_WHITE_FAT_CELL_DIFFERENTIATION	0.9181	0.8249	0.1081
GO_REGULATION_OF_APPETITE	0.5784	0.1481	0.7961
GO_PHOTOPERIODISM	0.4873	0.4705	0.9402
GO_TETRAPYRROLE_BIOSYNTHETIC_PROCESS	0.6437	0.1515	0.0867
GO_ETHANOLAMINE_CONTAINING_COMPOUND_METABOLIC_PROCESS	0.2957	0.0175	0.1386
GO_AMINE_METABOLIC_PROCESS	0.0853	0.1342	0.0178
GO_EPITHELIAL_CELL_APOPTOTIC_PROCESS	0.3439	0.3988	0.3543
GO_ACTIVATION_OF_ADENYLATE_CYCLASE_ACTIVITY	0.1179	0.2191	0.1675
GO_CELL_CYCLE_G1_S_PHASE_TRANSITION	0.8297	0.9944	0.902
GO_REGULATION_OF_DEPHOSPHORYLATION	0.4667	0.1537	0.8504
GO_STRIATED_MUSCLE_CELL_DIFFERENTIATION	0.3359	0.0955	0.0089
GO_RESPONSE_TO_SALT_STRESS	0.3052	0.2249	0.3244
GO_FOREBRAIN_GENERATION_OF_NEURONS	0.0555	0.1125	0.8027
GO_EXTRINSIC_APOPTOTIC_SIGNALING_PATHWAY	0.6136	0.1313	0.0161
GO_NUCLEAR_TRANSCRIBED_MRNA_CATABOLIC_PROCESS_NONSENSE_MEDIATED_DECAY	1	0.9999	0.7072
GO_REGULATION_OF_MAP_KINASE_ACTIVITY	0.0246	0.0005	0.016
GO_AMYLOID_PRECURSOR_PROTEIN_METABOLIC_PROCESS	0.0027	0.8259	0.7919
GO_ENERGY_HOMEOSTASIS	0.2477	0.0086	0.2292
GO_ACTIN_NUCLEATION	0.7946	0.3423	0.8564
GO_POTASSIUM_ION_TRANSPORT	0.0682	0.4887	0.5164
GO_REGULATION_OF_CELL_SHAPE	0.0001	0.0019	0.0716
GO_REGULATION_OF_CELL_PROJECTION_ORGANIZATION	0.4425	0.0067	0.0348
GO_NEGATIVE_REGULATION_OF_EXTRINSIC_APOPTOTIC_SIGNALING_PATHWAY_VIA_DEATH_DOMAIN_RECEPTORS	0.5025	0.8018	0.0456
GO_MAINTENANCE_OF_CELL_POLARITY	0.3354	0.0576	0.9099
GO_BLOOD_COAGULATION_FIBRIN_CLOT_FORMATION	0.0161	0.0011	0.1298
GO_OLFACTORY_BULB_INTERNEURON_DIFFERENTIATION	0.0393	0.0013	0.4478
GO_REGULATION_OF_CYTOKINE_BIOSYNTHETIC_PROCESS	0.0458	0.3814	0.1953
GO_POSITIVE_REGULATION_OF_VIRAL_PROCESS	0.9119	0.8916	0.6462
GO_NEGATIVE_REGULATION_OF_JNK_CASCADE	0.4774	0.3777	0.243
GO_CHROMATIN_MODIFICATION	1	0.998	1
GO_FOREBRAIN_CELL_MIGRATION	0.4542	0.0034	0.8708
GO_EMBRYO_DEVELOPMENT_ENDING_IN_BIRTH_OR_EGG_HATCHING	0.6117	0.1349	0.2797
GO_LYMPHOCYTE_ACTIVATION	0.027	0.1809	0.0179
GO_ENDOCARDIAL_CUSHION_FORMATION	0.597	0.6124	0.5025
GO_REGULATION_OF_INTERFERON_GAMMA_PRODUCTION	0.3954	0.0162	0.0002
GO_REGULATION_OF_CYTOKINESIS	0.2903	0.2118	0.7179
GO_SENSORY_PERCEPTION_OF_TASTE	0.1722	0.6301	0.1262
GO_CILIUM_MORPHOGENESIS	0.6789	0.5373	0.3543
GO_POSITIVE_REGULATION_OF_I_KAPPAB_KINASE_NF_KAPPAB_SIGNALING	0.1249	0.0521	0.1736
GO_TRNA_PROCESSING	0.1801	0.8013	0.8392
GO_RNA_LOCALIZATION	0.1838	0.9754	0.3824
GO_PROTEIN_LIPID_COMPLEX_ASSEMBLY	0.1948	0.0524	0.0148
GO_RESPONSE_TO_EXTRACELLULAR_STIMULUS	0.0577	0.1753	0.0001
GO_NEGATIVE_REGULATION_OF_ANION_TRANSPORT	0.0045	0.0756	0.0078
GO_HEART_VALVE_FORMATION	0.4129	0.4355	0.402
GO_REGULATION_OF_SKELETAL_MUSCLE_CONTRACTION	1	0.5619	0.8056
GO_POSITIVE_REGULATION_OF_LAMELLIPODIUM_ORGANIZATION	0.3033	0.0702	0.1761
GO_ISOPRENOID_METABOLIC_PROCESS	0.0867	0.0004	0
GO_PROTEIN_MODIFICATION_BY_SMALL_PROTEIN_REMOVAL	0.9967	0.7427	0.7462
GO_RESPONSE_TO_RETINOIC_ACID	0.8627	0.6778	0.4612
GO_POSITIVE_REGULATION_OF_TYROSINE_PHOSPHORYLATION_OF_STAT1_PROTEIN	0.152	0	0.0123
GO_AXONEME_ASSEMBLY	0.5636	0.6842	0.9003
GO_MUSCLE_ORGAN_MORPHOGENESIS	0.988	0.3338	0.7971
GO_SNRNA_METABOLIC_PROCESS	0.1574	0.9683	0.7965
GO_REGULATION_OF_LONG_TERM_NEURONAL_SYNAPTIC_PLASTICITY	0.0092	0.033	0.0596
GO_WALKING_BEHAVIOR	0.0825	0.3649	0.1992
GO_POSITIVE_REGULATION_OF_MUSCLE_TISSUE_DEVELOPMENT	0.5224	0.5561	0.5377
GO_GLYCOSYL_COMPOUND_BIOSYNTHETIC_PROCESS	0.4901	0.9766	0.3807
GO_NEGATIVE_REGULATION_OF_HEMOPOIESIS	0.6871	0.6608	0.9944
GO_REGULATION_OF_VIRAL_ENTRY_INTO_HOST_CELL	0.5223	0.3432	0.4487
GO_REGULATION_OF_CHEMOKINE_PRODUCTION	0.2151	0.0778	0.4383
GO_ANDROGEN_METABOLIC_PROCESS	0.064	0.3323	0.1123
GO_NEGATIVE_REGULATION_OF_OSTEOCLAST_DIFFERENTIATION	0.2326	0.0965	0.4753
GO_THALAMUS_DEVELOPMENT	0.6438	0.4639	0.063
GO_REGULATION_OF_PROTON_TRANSPORT	0.1724	0.0325	0.5379
GO_BEHAVIORAL_RESPONSE_TO_COCAINE	0.062	0.0981	0.0036
GO_PROTEIN_IMPORT_INTO_NUCLEUS_TRANSLOCATION	0.1511	0.3225	0.2747
GO_NEGATIVE_REGULATION_OF_HEART_GROWTH	0.1521	0.2809	0.1294
GO_MODIFICATION_OF_MORPHOLOGY_OR_PHYSIOLOGY_OF_OTHER_ORGANISM	0.9404	0.6897	0.4924
GO_NEGATIVE_REGULATION_OF_VIRAL_TRANSCRIPTION	0.7484	0.5078	0.4332
GO_CELLULAR_RESPONSE_TO_ZINC_ION	0.3441	0.6095	0.1215
GO_RETINOL_METABOLIC_PROCESS	0.7135	0.2563	0.1956
GO_STEM_CELL_PROLIFERATION	0.2204	0.063	0.4627
GO_POSITIVE_REGULATION_OF_NOTCH_SIGNALING_PATHWAY	0.975	0.0254	0.8441
GO_FATTY_ACID_METABOLIC_PROCESS	0.0158	0.5684	0.0456
GO_NUCLEOTIDE_EXCISION_REPAIR_PREINCISION_COMPLEX_STABILIZATION	0.878	0.9997	0.9938
GO_HOMOPHILIC_CELL_ADHESION_VIA_PLASMA_MEMBRANE_ADHESION_MOLECULES	0.574	0.2484	0.0508
GO_CHRONIC_INFLAMMATORY_RESPONSE	0.5219	0.2295	0.0227
GO_CAMP_METABOLIC_PROCESS	0.0641	0.3965	0.3944
GO_GOLGI_TO_PLASMA_MEMBRANE_TRANSPORT	0.8171	0.8852	0.2503
GO_CYCLIC_NUCLEOTIDE_CATABOLIC_PROCESS	0.3523	1	1
GO_REGULATION_OF_INSULIN_LIKE_GROWTH_FACTOR_RECEPTOR_SIGNALING_PATHWAY	0.4711	0.0002	0.1137
GO_PEPTIDYL_TYROSINE_AUTOPHOSPHORYLATION	0.0002	0.0014	0.0138
GO_APPENDAGE_DEVELOPMENT	0.829	0.4388	0.4874
GO_POSTSYNAPTIC_MEMBRANE_ORGANIZATION	0.1749	0.2823	0.1084
GO_LAYER_FORMATION_IN_CEREBRAL_CORTEX	0.8933	0.1773	0.9377
GO_HISTONE_MONOUBIQUITINATION	0.9997	0.8604	0.9577
GO_LAMELLIPODIUM_ASSEMBLY	0.4353	0.2251	0.4721
GO_MEIOTIC_CELL_CYCLE_PROCESS	0.6047	0.8375	0.5184
GO_HISTONE_H3_K9_MODIFICATION	0.9838	0.5171	0.4132
GO_MACROAUTOPHAGY	0.8838	0.9991	1
GO_PHAGOSOME_MATURATION	0.9478	0.3337	0.5132
GO_POSITIVE_REGULATION_OF_VASODILATION	0.097	0.0162	0.048
GO_MITOCHONDRIAL_FUSION	0.7264	0.8774	0.7787
GO_NEGATIVE_REGULATION_OF_OXIDATIVE_STRESS_INDUCED_INTRINSIC_APOPTOTIC_SIGNALING_PATHWAY	0.2601	0.0537	0.0684
GO_REGULATION_OF_DNA_TEMPLATED_TRANSCRIPTION_ELONGATION	0.8208	0.9442	0.5194
GO_NEGATIVE_REGULATION_OF_MYOTUBE_DIFFERENTIATION	0.9346	0.563	0.9661
GO_REGULATION_OF_MYOBLAST_FUSION	0.8394	0.3972	0.9306
GO_REGULATION_OF_INTERLEUKIN_8_PRODUCTION	0.1166	0.2329	0.0899
GO_REGULATION_OF_PROTEIN_EXPORT_FROM_NUCLEUS	0.5229	0.4079	0.6199
GO_RESPONSE_TO_X_RAY	0.0245	0.4909	0.5897
GO_REGULATION_OF_CAMP_MEDIATED_SIGNALING	0.7487	0.1609	0.5796
GO_CARTILAGE_DEVELOPMENT	0.0438	0.1211	0.6016
GO_POSITIVE_REGULATION_OF_STRIATED_MUSCLE_CONTRACTION	0.3494	0.1749	0.3569
GO_NEGATIVE_REGULATION_OF_VIRAL_PROCESS	0.7803	0.4403	0.6325
GO_MITOCHONDRION_DISTRIBUTION	0.8419	0.2006	0.3464
GO_REGULATION_OF_SYNAPSE_ASSEMBLY	0.6528	0.4733	0.406
GO_GLUTAMINE_METABOLIC_PROCESS	0.2327	0.6119	0.1553
GO_NEGATIVE_REGULATION_OF_VIRAL_GENOME_REPLICATION	0.8147	0.414	0.7882
GO_POSITIVE_REGULATION_OF_MITOTIC_CELL_CYCLE	0.3019	0.8474	0.6076
GO_NEGATIVE_REGULATION_OF_MACROPHAGE_DERIVED_FOAM_CELL_DIFFERENTIATION	0.8721	0.2768	0.0726
GO_REGULATION_OF_KERATINOCYTE_DIFFERENTIATION	0.8679	0.9025	0.8965
GO_RESPONSE_TO_INTERFERON_GAMMA	0.0001	0.0016	0.0021
GO_NEGATIVE_REGULATION_OF_DNA_REPAIR	0.9371	0.9404	0.5564
GO_REGULATION_OF_POTASSIUM_ION_TRANSPORT	0.0238	0.4554	0.2842
GO_PYRIMIDINE_NUCLEOTIDE_BIOSYNTHETIC_PROCESS	0.4619	0.777	0.3378
GO_REGULATION_OF_GLIOGENESIS	0.8643	0.64	0.1428
GO_POSITIVE_REGULATION_OF_CATENIN_IMPORT_INTO_NUCLEUS	0.8094	0.0476	0.768
GO_RESPONSE_TO_CARBOHYDRATE	0.4314	0.5527	0.2818
GO_RAS_PROTEIN_SIGNAL_TRANSDUCTION	0.0764	0.2869	0.296
GO_NEGATIVE_REGULATION_OF_NEURON_DEATH	0.11	0.0398	0.0118
GO_EMBRYONIC_MORPHOGENESIS	0.4231	0.0597	0.3475
GO_REGULATION_OF_SMOOTH_MUSCLE_CELL_MIGRATION	0.1787	0.0005	0.0081
GO_SYNAPTIC_TRANSMISSION_CHOLINERGIC	0.3297	0.4692	0.137
GO_ERROR_FREE_TRANSLESION_SYNTHESIS	0.6812	0.822	0.5027
GO_REGULATION_OF_ACYL_COA_BIOSYNTHETIC_PROCESS	0.0483	0.5454	0.1136
GO_NEGATIVE_REGULATION_OF_RYANODINE_SENSITIVE_CALCIUM_RELEASE_CHANNEL_ACTIVITY	0.0821	0.2033	0.7304
GO_REGULATION_OF_MEMBRANE_REPOLARIZATION	0.0542	0.0417	0.1076
GO_INTERMEDIATE_FILAMENT_BASED_PROCESS	0.637	0.3716	0.0217
GO_REGULATION_OF_TRANSLATIONAL_INITIATION_IN_RESPONSE_TO_STRESS	0.888	0.4311	0.9177
GO_REGULATION_OF_HORMONE_BIOSYNTHETIC_PROCESS	0.9403	0.1525	0.009
GO_ACTIVATION_OF_CYSTEINE_TYPE_ENDOPEPTIDASE_ACTIVITY	0.5219	0.2466	0.1056
GO_POSITIVE_REGULATION_OF_GROWTH	0.407	0.043	0.3439
GO_NEGATIVE_REGULATION_OF_ORGANELLE_ASSEMBLY	0.3873	0.9875	0.4909
GO_RESPONSE_TO_MECHANICAL_STIMULUS	0.2674	0	0.0004
GO_NEGATIVE_REGULATION_OF_MAP_KINASE_ACTIVITY	0.2215	0.1334	0.0126
GO_ADRENAL_GLAND_DEVELOPMENT	0.3199	0.0398	0.3704
GO_MEMBRANE_DISASSEMBLY	0.7381	0.6905	0.128
GO_POSITIVE_REGULATION_OF_INTRACELLULAR_PROTEIN_TRANSPORT	0.754	0.1864	0.7429
GO_MORPHOGENESIS_OF_AN_EPITHELIAL_FOLD	0.7279	0.0221	0.2349
GO_CELLULAR_RESPONSE_TO_OSMOTIC_STRESS	0.4789	0.7098	0.4836
GO_REGULATION_OF_SYSTEMIC_ARTERIAL_BLOOD_PRESSURE_BY_HORMONE	0.0051	0.0014	0.0004
GO_ATP_HYDROLYSIS_COUPLED_TRANSMEMBRANE_TRANSPORT	0.0099	0.4305	0.3495
GO_CELLULAR_RESPONSE_TO_ESTRADIOL_STIMULUS	0.1679	0.0382	0.6523
GO_NEGATIVE_REGULATION_OF_NUCLEOTIDE_METABOLIC_PROCESS	0.0411	0.0106	0.2435
GO_MULTICELLULAR_ORGANISM_METABOLIC_PROCESS	0.2218	0.2025	0.3055
GO_RESPONSE_TO_IRON_ION	0.1041	0.8893	0.3666
GO_RNA_PHOSPHODIESTER_BOND_HYDROLYSIS_ENDONUCLEOLYTIC	0.9345	0.8321	0.7933
GO_REGULATION_OF_DOUBLE_STRAND_BREAK_REPAIR	0.0868	0.1499	0.3945
GO_POSITIVE_REGULATION_OF_PHOSPHATASE_ACTIVITY	0.3906	0.1496	0.4092
GO_REGULATION_OF_POTASSIUM_ION_TRANSMEMBRANE_TRANSPORT	0.1288	0.4967	0.3579
GO_INTRINSIC_APOPTOTIC_SIGNALING_PATHWAY_IN_RESPONSE_TO_ENDOPLASMIC_RETICULUM_STRESS	0.3443	0.3892	0.1426
GO_CARDIAC_CELL_DEVELOPMENT	0.3983	0.158	0.3451
GO_REGULATION_OF_HOMOTYPIC_CELL_CELL_ADHESION	0.001	0	0.0002
GO_NEURON_APOPTOTIC_PROCESS	0.2722	0.1823	0.1661
GO_REGULATION_OF_COLLATERAL_SPROUTING	0.6663	0.6884	0.4478
GO_CELLULAR_GLUCOSE_HOMEOSTASIS	0.1412	0.1992	0.0972
GO_TRABECULA_MORPHOGENESIS	0.86	0.5484	0.9711
GO_PROTEIN_POLYUBIQUITINATION	0.8474	0.9999	0.6439
GO_INNATE_IMMUNE_RESPONSE	0	0	0
GO_GAS_TRANSPORT	0.7931	0.8127	0.8124
GO_NERVE_DEVELOPMENT	0.6854	0.1948	0.4082
GO_RRNA_3_END_PROCESSING	0.995	0.8527	0.1782
GO_ATP_DEPENDENT_CHROMATIN_REMODELING	0.9814	0.9785	1
GO_REGULATION_OF_RELEASE_OF_SEQUESTERED_CALCIUM_ION_INTO_CYTOSOL	0.0229	0.0526	0.038
GO_MONOCARBOXYLIC_ACID_METABOLIC_PROCESS	0.0236	0.1571	0.0216
GO_RESPONSE_TO_STARVATION	0.0866	0.1243	0.0055
GO_RIBOSOMAL_LARGE_SUBUNIT_ASSEMBLY	0.6004	0.6098	0.3341
GO_MITOTIC_G2_M_TRANSITION_CHECKPOINT	0.3888	0.2811	0.2583
GO_PHENOL_CONTAINING_COMPOUND_BIOSYNTHETIC_PROCESS	0.0293	0.4403	0.1008
GO_RESPONSE_TO_BMP	0.1888	0.0312	0.0837
GO_RESPONSE_TO_DRUG	0.3071	0.339	0.1608
GO_POSITIVE_REGULATION_OF_FIBROBLAST_MIGRATION	0.0684	0.0894	NA(filtered)
GO_HEART_GROWTH	0.0918	0.0277	0.0408
GO_CELL_SUBSTRATE_JUNCTION_ASSEMBLY	0.1266	0.0048	0.0329
GO_PINOCYTOSIS	0.2505	0.4974	0.3913
GO_SUBSTANTIA_NIGRA_DEVELOPMENT	0.0343	0.0481	0.0595
GO_NUCLEOSIDE_MONOPHOSPHATE_METABOLIC_PROCESS	0.0157	0.5573	0.032
GO_NEGATIVE_REGULATION_OF_PHOSPHORUS_METABOLIC_PROCESS	0.3629	0.1419	0.398
GO_ENDOCARDIUM_DEVELOPMENT	0.6758	0.338	0.4686
GO_MULTICELLULAR_ORGANISMAL_RESPONSE_TO_STRESS	0.2946	0.7751	0.0461
GO_POSITIVE_REGULATION_OF_DNA_BIOSYNTHETIC_PROCESS	0.5791	0.4472	0.6207
GO_PURINE_CONTAINING_COMPOUND_SALVAGE	0.1396	0.7777	0.1322
GO_REGULATION_OF_MESODERM_DEVELOPMENT	0.0811	0.2622	0.0709
GO_MORPHOGENESIS_OF_AN_EPITHELIUM	0.1816	0.0013	0.4554
GO_CELLULAR_RESPONSE_TO_HYDROGEN_PEROXIDE	0.8154	0.8813	0.4128
GO_DNA_TEMPLATED_TRANSCRIPTION_TERMINATION	0.9977	1	0.9992
GO_ESTABLISHMENT_OF_LOCALIZATION_BY_MOVEMENT_ALONG_MICROTUBULE	0.3743	0.2246	0.3007
GO_CELL_AGING	0.4988	0.1503	0.0977
GO_MORPHOGENESIS_OF_A_POLARIZED_EPITHELIUM	0.0723	0.0151	0.0466
GO_POSITIVE_REGULATION_OF_LIPID_STORAGE	0.4616	0.2689	0.1776
GO_GLUCOSAMINE_CONTAINING_COMPOUND_METABOLIC_PROCESS	0.6231	0.0163	0.9323
GO_REGULATION_OF_EXOSOMAL_SECRETION	0.1775	0.2694	0.4288
GO_SOMATIC_DIVERSIFICATION_OF_IMMUNOGLOBULINS	0.4302	0.5826	0.6234
GO_NUCLEOBASE_METABOLIC_PROCESS	0.3295	0.4325	0.241
GO_ASYMMETRIC_CELL_DIVISION	0.2485	0.0656	0.8338
GO_BRANCHING_INVOLVED_IN_LABYRINTHINE_LAYER_MORPHOGENESIS	0.2849	0.0523	0.208
GO_POSITIVE_REGULATION_OF_DNA_RECOMBINATION	0.4108	0.0552	0.9484
GO_SPERM_MOTILITY	0.459	0.3249	0.2425
GO_SINGLE_ORGANISM_MEMBRANE_BUDDING	0.4653	0.8742	0.7833
GO_RESPONSE_TO_MURAMYL_DIPEPTIDE	0.5816	0.9415	0.5369
GO_REGULATION_OF_PROTEIN_POLYUBIQUITINATION	0.9302	0.7207	0.1767
GO_REGULATION_OF_CALCIUM_ION_TRANSPORT_INTO_CYTOSOL	0.0218	0.0429	0.0143
GO_SYNAPSIS	0.2474	0.3141	0.4572
GO_REGULATION_OF_TELOMERASE_ACTIVITY	0.429	0.2916	0.3672
GO_DEVELOPMENTAL_PIGMENTATION	0.1782	0.385	0.1921
GO_CELLULAR_RESPIRATION	0.0436	0.9656	0.0021
GO_REGULATION_OF_CYTOKINE_SECRETION_INVOLVED_IN_IMMUNE_RESPONSE	0.1534	0.0103	0.046
GO_FORMATION_OF_TRANSLATION_PREINITIATION_COMPLEX	0.9817	0.7539	0.9946
GO_MONOCARBOXYLIC_ACID_BIOSYNTHETIC_PROCESS	0.0205	0.579	0.0983
GO_PHAGOCYTOSIS_RECOGNITION	0.0162	0.2998	0.1013
GO_NUCLEOSIDE_PHOSPHATE_BIOSYNTHETIC_PROCESS	0.4685	0.8392	0.496
GO_NEGATIVE_REGULATION_OF_T_CELL_DIFFERENTIATION	0.2306	0.2099	0.149
GO_NEPHRON_DEVELOPMENT	0.4085	0.3673	0.3907
GO_POSITIVE_REGULATION_OF_ORGANELLE_ORGANIZATION	0.6776	0.5208	0.9281
GO_FC_GAMMA_RECEPTOR_SIGNALING_PATHWAY	0.0046	0.004	0.1478
GO_PROTEIN_LOCALIZATION_TO_KINETOCHORE	0.8528	0.28	0.5964
GO_SKIN_DEVELOPMENT	0.9943	0.0834	0.7635
GO_RESPONSE_TO_IMMOBILIZATION_STRESS	0.8038	0.3951	0.5794
GO_REGULATION_OF_NEUROTRANSMITTER_RECEPTOR_ACTIVITY	0.394	0.3625	0.7721
GO_CORONARY_VASCULATURE_DEVELOPMENT	0.4935	0.2419	0.5444
GO_POSITIVE_REGULATION_OF_MEIOTIC_CELL_CYCLE	0.2166	0.2571	0.662
GO_TOLERANCE_INDUCTION	0.0694	0.2254	0.2193
GO_PLASMA_MEMBRANE_ORGANIZATION	0.0989	0.0004	0.0608
GO_REGULATION_OF_INTERLEUKIN_5_PRODUCTION	0.4245	0.6933	0.7433
GO_REGULATION_OF_RESPIRATORY_SYSTEM_PROCESS	0.4205	0.367	0.1121
GO_REGULATION_OF_NECROPTOTIC_PROCESS	0.2548	0.1388	0.0214
GO_REGULATION_OF_POSITIVE_CHEMOTAXIS	0.6788	0.394	0.1682
GO_REGULATION_OF_PROTEIN_AUTOPHOSPHORYLATION	0.0894	0.003	0.0091
GO_POSITIVE_REGULATION_OF_AMINO_ACID_TRANSPORT	0.2852	0.8857	0.641
GO_NEGATIVE_REGULATION_OF_CHROMATIN_MODIFICATION	0.3935	0.9288	0.3473
GO_PEPTIDYL_PROLINE_MODIFICATION	0.7257	0.8497	0.4636
GO_REGULATION_OF_CELL_PROJECTION_SIZE	0.1662	0.0452	0.1564
GO_POSITIVE_REGULATION_OF_EXTRINSIC_APOPTOTIC_SIGNALING_PATHWAY_VIA_DEATH_DOMAIN_RECEPTORS	0.9154	0.3666	0.4201
GO_REGULATION_OF_RETINOIC_ACID_RECEPTOR_SIGNALING_PATHWAY	0.5991	0.0737	0.1907
GO_NAD_BIOSYNTHETIC_PROCESS	0.653	0.1143	0.9078
GO_EPOXYGENASE_P450_PATHWAY	0.722	0.5451	NA(filtered)
GO_METENCEPHALON_DEVELOPMENT	0.2193	0.1642	0.0376
GO_COENZYME_BIOSYNTHETIC_PROCESS	0.5541	0.4186	0.5377
GO_NEGATIVE_REGULATION_OF_GENE_SILENCING	0.1557	0.4014	0.9395
GO_REGULATION_OF_CYCLIN_DEPENDENT_PROTEIN_KINASE_ACTIVITY	0.3848	0.0056	0.5618
GO_POSITIVE_REGULATION_OF_DENDRITIC_SPINE_DEVELOPMENT	0.4971	0.4626	0.287
GO_ORGAN_INDUCTION	0.2356	0.0057	0.5981
GO_HINDBRAIN_MORPHOGENESIS	0.089	0.0112	0.0018
GO_PIGMENT_METABOLIC_PROCESS	0.3239	0.8134	0.2341
GO_GLIAL_CELL_MIGRATION	0.2947	0.0307	0.0421
GO_PROTEIN_LOCALIZATION_TO_CYTOSKELETON	0.5619	0.8068	0.4978
GO_REGULATION_OF_CELL_KILLING	0.1858	0.0059	0.0049
GO_LONG_CHAIN_FATTY_ACID_METABOLIC_PROCESS	0.5329	0.6523	0.0569
GO_NEGATIVE_REGULATION_OF_LIPID_METABOLIC_PROCESS	0.0441	0.5847	0.0543
GO_PONS_DEVELOPMENT	0.3289	0.5827	0.2288
GO_REGULATION_OF_CELL_PROJECTION_ASSEMBLY	0.4017	0.0359	0.4053
GO_CARDIAC_CHAMBER_DEVELOPMENT	0.9655	0.8726	0.7892
GO_REGULATION_OF_RESPONSE_TO_CYTOKINE_STIMULUS	0.0261	0.0504	0.0416
GO_POSITIVE_REGULATION_OF_DENDRITIC_SPINE_MORPHOGENESIS	0.5174	0.1093	0.9099
GO_NEGATIVE_REGULATION_OF_SMALL_GTPASE_MEDIATED_SIGNAL_TRANSDUCTION	0.6457	0.3976	0.1997
GO_LEARNING	0.4443	0.0581	0.0359
GO_NEGATIVE_REGULATION_OF_CANONICAL_WNT_SIGNALING_PATHWAY	0.9915	0.9447	0.7572
GO_REGULATION_OF_SYNAPSE_ORGANIZATION	0.6274	0.7556	0.5413
GO_MAINTENANCE_OF_PROTEIN_LOCALIZATION_IN_ORGANELLE	0.0025	0.0066	0.0028
GO_REGULATION_OF_PLATELET_ACTIVATION	0.0046	0.0706	0.0053
GO_MALE_MEIOSIS	0.4948	0.3606	0.4477
GO_ACUTE_PHASE_RESPONSE	0.1696	0.0029	0.0657
GO_NEGATIVE_REGULATION_OF_POTASSIUM_ION_TRANSMEMBRANE_TRANSPORTER_ACTIVITY	0.6527	0.576	0.6551
GO_ASTROCYTE_DIFFERENTIATION	0.4067	0.0163	0.0495
GO_REGULATION_OF_WNT_SIGNALING_PATHWAY	0.7782	0.6609	0.3281
GO_CARDIAC_VENTRICLE_MORPHOGENESIS	0.9702	0.6125	0.7605
GO_METAPHASE_PLATE_CONGRESSION	0.8609	0.7669	0.6535
GO_NEGATIVE_REGULATION_OF_TRANSMEMBRANE_TRANSPORT	0.0654	0.1719	0.3985
GO_RESPONSE_TO_NITRIC_OXIDE	0.7047	0.6875	0.0276
GO_NEGATIVE_REGULATION_OF_CYTOKINE_PRODUCTION_INVOLVED_IN_IMMUNE_RESPONSE	0.0709	0.0195	0.1609
GO_REGULATION_OF_TYPE_I_INTERFERON_PRODUCTION	0.3398	0.6026	0.4917
GO_RESPONSE_TO_INTERFERON_BETA	0.1957	0.128	0.4583
GO_NEGATIVE_REGULATION_OF_MITOTIC_NUCLEAR_DIVISION	0.4236	0.552	0.5908
GO_DIGESTIVE_SYSTEM_PROCESS	0.3413	0.0329	0.3642
GO_RESPONSE_TO_FUNGUS	0.0016	0.02	0.0088
GO_REGULATION_OF_SENSORY_PERCEPTION	0.0442	0.0454	0.0243
GO_MITOCHONDRIAL_FISSION	0.4545	0.3723	0.4679
GO_POSITIVE_REGULATION_OF_WOUND_HEALING	0.1432	0.0981	0.0556
GO_POSITIVE_REGULATION_OF_HEART_GROWTH	0.2726	0.5661	0.4686
GO_POSITIVE_REGULATION_OF_CELL_CYCLE_G1_S_PHASE_TRANSITION	0.6919	0.9771	0.908
GO_RESPONSE_TO_ESTROGEN	0.5705	0.0584	0.3753
GO_POSITIVE_REGULATION_OF_TYPE_2_IMMUNE_RESPONSE	0.6027	0.2296	0.812
GO_MITOTIC_NUCLEAR_DIVISION	0.8413	0.994	0.9926
GO_MACROMITOPHAGY	0.29	0.3405	0.8145
GO_REGULATION_OF_CELL_FATE_COMMITMENT	0.0294	0.0009	0.0027
GO_CYTOPLASMIC_SEQUESTERING_OF_TRANSCRIPTION_FACTOR	0.5777	0.4364	0.217
GO_REGULATION_OF_DENDRITE_EXTENSION	0.3003	0.6718	0.4875
GO_PROTEIN_DNA_COMPLEX_SUBUNIT_ORGANIZATION	1	1	1
GO_METALLO_SULFUR_CLUSTER_ASSEMBLY	0.457	0.2915	0.5011
GO_NEGATIVE_REGULATION_OF_TOLL_LIKE_RECEPTOR_SIGNALING_PATHWAY	0.022	0.0934	0.214
GO_REGULATION_OF_PHOSPHOLIPASE_C_ACTIVITY	0.0134	0.0072	0.0168
GO_GLYCEROLIPID_METABOLIC_PROCESS	0.0378	0	0.0811
GO_POSITIVE_REGULATION_OF_PHOSPHATIDYLINOSITOL_3_KINASE_SIGNALING	0.0034	0.0025	0.0658
GO_V_D_J_RECOMBINATION	0.3013	0.8547	0.2988
GO_HIPPO_SIGNALING	0.6221	0.2979	0.913
GO_NEGATIVE_REGULATION_OF_SYNAPTIC_TRANSMISSION	0.0773	0.1814	0.158
GO_COLLAGEN_FIBRIL_ORGANIZATION	0.3092	0.1418	0.1586
GO_SOMATIC_DIVERSIFICATION_OF_IMMUNE_RECEPTORS	0.3227	0.638	0.3965
GO_POTASSIUM_ION_IMPORT	0.0057	0.2569	0.3981
GO_NEGATIVE_REGULATION_OF_CYTOPLASMIC_TRANSPORT	0.7857	0.4244	0.0999
GO_EAR_MORPHOGENESIS	0.1456	0.1068	0.3189
GO_ENDODERM_DEVELOPMENT	0.5827	0.0466	0.1004
GO_POSITIVE_REGULATION_OF_ADHERENS_JUNCTION_ORGANIZATION	0.6614	0.2131	0.29
GO_DENDRITIC_CELL_CHEMOTAXIS	0.0703	0.0468	0.0451
GO_PLATELET_DERIVED_GROWTH_FACTOR_RECEPTOR_SIGNALING_PATHWAY	0.1391	0.0004	0.0131
GO_REGULATION_OF_LIPID_KINASE_ACTIVITY	0.0319	0.0041	0.2172
GO_NEGATIVE_REGULATION_OF_CALCIUM_ION_TRANSPORT_INTO_CYTOSOL	0.1432	0.2305	0.1776
GO_IRON_ION_HOMEOSTASIS	0.676	0.6977	0.4516
GO_RENAL_TUBULE_DEVELOPMENT	0.2546	0.2616	0.3404
GO_REGULATION_OF_OXIDATIVE_STRESS_INDUCED_INTRINSIC_APOPTOTIC_SIGNALING_PATHWAY	0.4108	0.1135	0.1003
GO_REGULATION_OF_HEART_GROWTH	0.2473	0.5585	0.3461
GO_MULTICELLULAR_ORGANISMAL_MACROMOLECULE_METABOLIC_PROCESS	0.169	0.1111	0.2251
GO_ARP2_3_COMPLEX_MEDIATED_ACTIN_NUCLEATION	0.912	0.4052	0.9187
GO_CELLULAR_RESPONSE_TO_GLUCAGON_STIMULUS	0.3473	0.5091	0.0395
GO_NEGATIVE_REGULATION_OF_MAPK_CASCADE	0.1614	0.379	0.2007
GO_POSITIVE_REGULATION_OF_LEUKOCYTE_DEGRANULATION	0.0019	0.1329	0.3505
GO_REGULATION_OF_TYROSINE_PHOSPHORYLATION_OF_STAT5_PROTEIN	0.0896	0.024	0.0507
GO_RESPONSE_TO_REDOX_STATE	0.1811	0.305	0.8779
GO_FATTY_ACID_DERIVATIVE_BIOSYNTHETIC_PROCESS	0.0049	0.8744	0.0106
GO_RETROGRADE_VESICLE_MEDIATED_TRANSPORT_GOLGI_TO_ER	0.7971	0.5709	0.9247
GO_IMMUNE_RESPONSE_REGULATING_CELL_SURFACE_RECEPTOR_SIGNALING_PATHWAY	0.0422	0.0525	0.2087
GO_ORGANIC_ACID_CATABOLIC_PROCESS	0.6882	0.0387	0.0465
GO_NEGATIVE_REGULATION_OF_ERBB_SIGNALING_PATHWAY	0.0497	0.0048	0.5486
GO_SYNAPTONEMAL_COMPLEX_ORGANIZATION	0.192	0.5301	0.7423
GO_POSITIVE_REGULATION_OF_EPITHELIAL_TO_MESENCHYMAL_TRANSITION	0.9494	0.6496	0.337
GO_PROTEIN_LOCALIZATION_TO_MEMBRANE	0.6946	0.0102	0.0447
GO_SPINDLE_ASSEMBLY	0.9574	0.5619	0.5642
GO_INTEGRIN_MEDIATED_SIGNALING_PATHWAY	0.0132	0.0003	0.0137
GO_MONOCARBOXYLIC_ACID_CATABOLIC_PROCESS	0.4756	0.0321	0.1743
GO_CELL_JUNCTION_ASSEMBLY	0.1084	0.0103	0.0149
GO_CARNITINE_METABOLIC_PROCESS	1	1	0.0029
GO_RENAL_SYSTEM_VASCULATURE_DEVELOPMENT	0.6626	0.3939	0.6186
GO_REGULATION_OF_MORPHOGENESIS_OF_A_BRANCHING_STRUCTURE	0.0836	0.1283	0.2308
GO_CELLULAR_POTASSIUM_ION_HOMEOSTASIS	0.0046	0.1201	0.2273
GO_NEGATIVE_REGULATION_OF_CELL_DIFFERENTIATION	0.9235	0.2342	0.7437
GO_LEUKOCYTE_CHEMOTAXIS	0.0269	0.0027	0.0094
GO_METANEPHRIC_EPITHELIUM_DEVELOPMENT	1	0.2176	0.2239
GO_NEGATIVE_REGULATION_OF_GLYCOPROTEIN_METABOLIC_PROCESS	0.1574	0.1787	0.1513
GO_REGULATION_OF_TRANSCRIPTION_FROM_RNA_POLYMERASE_II_PROMOTER_IN_RESPONSE_TO_HYPOXIA	0.791	0.8966	0.2915
GO_MONOAMINE_TRANSPORT	0.0029	0.5699	0.08
GO_EPITHELIAL_TO_MESENCHYMAL_TRANSITION_INVOLVED_IN_ENDOCARDIAL_CUSHION_FORMATION	0.5635	0.6449	0.4602
GO_RESPONSE_TO_OXYGEN_RADICAL	0.0097	0.1742	0.3548
GO_REGULATION_OF_LIPOPROTEIN_PARTICLE_CLEARANCE	0.5082	0.6175	0.8343
GO_NEGATIVE_REGULATION_OF_CELL_CYCLE	0.971	0.9901	0.9927
GO_REGULATION_OF_GLIAL_CELL_PROLIFERATION	0.3144	0.4078	0.3088
GO_PHOSPHATIDYLINOSITOL_3_KINASE_SIGNALING	0.1165	0.1286	0.2197
GO_POSITIVE_REGULATION_OF_CELLULAR_AMINE_METABOLIC_PROCESS	0.1911	0.0638	0.2502
GO_LACTATION	0.1482	0.3854	0.0844
GO_REGULATION_OF_GLUCONEOGENESIS	0.9953	0.1671	0.9848
GO_NEGATIVE_REGULATION_OF_TELOMERE_MAINTENANCE_VIA_TELOMERASE	0.3197	0.4581	0.3238
GO_POSITIVE_REGULATION_OF_MYELOID_LEUKOCYTE_CYTOKINE_PRODUCTION_INVOLVED_IN_IMMUNE_RESPONSE	0.8536	0.3017	0.2027
GO_PATTERN_SPECIFICATION_PROCESS	0.8431	0.7258	0.323
GO_POSITIVE_REGULATION_OF_CYTOKINE_PRODUCTION	0.1746	0.1377	0.0393
GO_REGULATION_OF_PEPTIDYL_SERINE_PHOSPHORYLATION_OF_STAT_PROTEIN	0.2054	0.1934	0.8924
GO_REGULATION_OF_HISTONE_H3_K9_ACETYLATION	0.4299	0.5702	0.5026
GO_REGULATION_OF_STEROL_TRANSPORT	0.4568	0.011	0
GO_DNA_REPLICATION_INDEPENDENT_NUCLEOSOME_ORGANIZATION	0.9999	0.999	1
GO_INORGANIC_ANION_TRANSPORT	0.7617	0.2326	0.6271
GO_REGULATION_OF_ANTIGEN_PROCESSING_AND_PRESENTATION_OF_PEPTIDE_ANTIGEN	0.1101	NA(filtered)	0.5604
GO_POSITIVE_REGULATION_OF_MESENCHYMAL_CELL_PROLIFERATION	0.3119	0.4454	0.5866
GO_CARDIAC_CONDUCTION_SYSTEM_DEVELOPMENT	0.989	0.385	0.9045
GO_APOPTOTIC_CELL_CLEARANCE	0.1606	0.0072	0.0128
GO_PROTEIN_EXIT_FROM_ENDOPLASMIC_RETICULUM	0.3326	0.4418	0.2456
GO_NEGATIVE_REGULATION_OF_MUSCLE_CONTRACTION	0.8511	0.8401	0.2993
GO_SKELETAL_MUSCLE_CONTRACTION	0.6706	0.3304	0.5346
GO_PHOSPHOLIPID_EFFLUX	0.0745	0.0266	0.0023
GO_NUCLEAR_TRANSPORT	0.1139	0.0146	0.1248
GO_HISTONE_MRNA_METABOLIC_PROCESS	0.3682	0.9739	0.379
GO_MYOBLAST_FUSION	0.7804	0.3167	0.0814
GO_TUMOR_NECROSIS_FACTOR_MEDIATED_SIGNALING_PATHWAY	0.8299	0.3835	0.4485
GO_REGULATION_OF_PROTEASOMAL_UBIQUITIN_DEPENDENT_PROTEIN_CATABOLIC_PROCESS	0.3797	0.7442	0.2181
GO_REGULATION_OF_ANION_TRANSPORT	0.0157	0.2294	0.0246
GO_POSITIVE_REGULATION_OF_LIGASE_ACTIVITY	0.9516	1	0.7808
GO_RIBONUCLEOSIDE_TRIPHOSPHATE_BIOSYNTHETIC_PROCESS	0.4084	0.7619	0.2398
GO_HIPPOCAMPUS_DEVELOPMENT	0.6471	0.649	0.8564
GO_POSITIVE_REGULATION_OF_PROTEIN_MODIFICATION_BY_SMALL_PROTEIN_CONJUGATION_OR_REMOVAL	0.5624	0.9139	0.0439
GO_NEGATIVE_REGULATION_OF_LOCOMOTION	0.5308	0	0.0035
GO_POSITIVE_REGULATION_OF_OXIDOREDUCTASE_ACTIVITY	0.0007	0.0911	0.0016
GO_ASPARTATE_FAMILY_AMINO_ACID_METABOLIC_PROCESS	0.7546	0.9519	0.5532
GO_MITOCHONDRIAL_RESPIRATORY_CHAIN_COMPLEX_I_BIOGENESIS	0.0609	0.8575	0.223
GO_LABYRINTHINE_LAYER_DEVELOPMENT	0.2781	0.0661	0.3162
GO_NEGATIVE_REGULATION_OF_MUSCLE_CELL_DIFFERENTIATION	0.9752	0.5924	0.8769
GO_RNA_MODIFICATION	0.3214	0.764	0.7007
GO_DERMATAN_SULFATE_METABOLIC_PROCESS	0.0413	0.0012	0.0304
GO_NEGATIVE_REGULATION_OF_AMINE_TRANSPORT	0.0412	0.5808	0.1799
GO_POSITIVE_REGULATION_OF_CELLULAR_EXTRAVASATION	0.6403	0.3596	0.281
GO_SPHINGOLIPID_METABOLIC_PROCESS	0.8152	0.9928	0.8817
GO_POSITIVE_REGULATION_OF_MYOTUBE_DIFFERENTIATION	0.6617	0.5596	0.8318
GO_CELLULAR_RESPONSE_TO_EXOGENOUS_DSRNA	0.0552	0.0399	0.0464
GO_BLASTOCYST_FORMATION	0.642	0.5329	0.5328
GO_SECONDARY_METABOLITE_BIOSYNTHETIC_PROCESS	0.4591	0.538	0.6555
GO_MITOTIC_SISTER_CHROMATID_SEGREGATION	0.6243	0.9289	0.9851
GO_ALPHA_AMINO_ACID_BIOSYNTHETIC_PROCESS	0.3816	0.5732	0.4337
GO_ADENYLATE_CYCLASE_MODULATING_G_PROTEIN_COUPLED_RECEPTOR_SIGNALING_PATHWAY	0.1108	0.0623	0.1929
GO_POSITIVE_REGULATION_OF_CHOLESTEROL_EFFLUX	0.4001	0.0179	0
GO_NEGATIVE_REGULATION_OF_SMOOTHENED_SIGNALING_PATHWAY	0.089	0.6306	0.068
GO_PHOTORECEPTOR_CELL_DIFFERENTIATION	0.7793	0.0376	0.6911
GO_RENAL_SYSTEM_PROCESS_INVOLVED_IN_REGULATION_OF_SYSTEMIC_ARTERIAL_BLOOD_PRESSURE	0.0067	0.0002	0.0053
GO_AUDITORY_RECEPTOR_CELL_MORPHOGENESIS	0.1642	0.031	0.7821
GO_MALE_MEIOSIS_I	0.3072	0.2544	0.3229
GO_REGULATION_OF_B_CELL_PROLIFERATION	0.1832	0.3634	0.1292
GO_POSITIVE_REGULATION_OF_BONE_REMODELING	0.0224	0.2924	0.1823
GO_DEVELOPMENTAL_PROGRAMMED_CELL_DEATH	0.7273	0.3709	0.8695
GO_NEUROMUSCULAR_PROCESS	0.1166	0.2974	0.0494
GO_POSITIVE_REGULATION_OF_PROTEIN_AUTOPHOSPHORYLATION	0.1077	0.0102	0.2375
GO_DETECTION_OF_BIOTIC_STIMULUS	0.0392	0.0299	0.514
GO_REGULATION_OF_GLUCOSE_TRANSPORT	0.0071	0.1096	0.0822
GO_MICROTUBULE_POLYMERIZATION_OR_DEPOLYMERIZATION	0.4374	0.0556	0.114
GO_NEGATIVE_REGULATION_OF_DNA_DEPENDENT_DNA_REPLICATION	0.6703	0.9315	0.619
GO_CHOLESTEROL_EFFLUX	0.0634	0.0127	0.0014
GO_REGULATION_OF_DENDRITIC_CELL_DIFFERENTIATION	0.5356	0.0581	0.311
GO_NEGATIVE_REGULATION_OF_NUCLEOSIDE_METABOLIC_PROCESS	0.0948	0.0331	0.2274
GO_KERATINIZATION	0.9119	0.2198	0.8118
GO_NEGATIVE_REGULATION_OF_PRODUCTION_OF_MOLECULAR_MEDIATOR_OF_IMMUNE_RESPONSE	0.2253	0.1061	0.3687
GO_CELLULAR_RESPONSE_TO_DSRNA	0.5782	0.4284	0.3507
GO_POSITIVE_REGULATION_OF_PEPTIDASE_ACTIVITY	0.2385	0.0435	0.0113
GO_NEGATIVE_REGULATION_OF_MRNA_METABOLIC_PROCESS	0.7073	0.5195	0.9138
GO_REGULATION_OF_DEFENSE_RESPONSE_TO_VIRUS	0.1209	0.1869	0.9626
GO_PURINE_NUCLEOSIDE_CATABOLIC_PROCESS	0.1053	0.6973	0.0761
GO_POSITIVE_REGULATION_OF_INTERLEUKIN_12_PRODUCTION	0.1397	0.2669	0.2336
GO_POSITIVE_REGULATION_OF_RECEPTOR_BIOSYNTHETIC_PROCESS	0.997	0.7914	0.8212
GO_NEGATIVE_REGULATION_OF_ORGANIC_ACID_TRANSPORT	0.0317	0.1172	0.1635
GO_REGULATION_OF_NEUTROPHIL_MIGRATION	0.1778	0.0289	0.0385
GO_PTERIDINE_CONTAINING_COMPOUND_METABOLIC_PROCESS	0.4052	0.3839	0.1761
GO_CARDIAC_SEPTUM_DEVELOPMENT	0.906	0.8585	0.6773
GO_TRANSMEMBRANE_RECEPTOR_PROTEIN_TYROSINE_KINASE_SIGNALING_PATHWAY	0	0	0.0348
GO_G_PROTEIN_COUPLED_RECEPTOR_INTERNALIZATION	0.0024	0.394	0.0899
GO_RESPONSE_TO_OSMOTIC_STRESS	0.3689	0.1485	0.5527
GO_OLIGOSACCHARIDE_CATABOLIC_PROCESS	0.4967	0.2476	0.7541
GO_HOMOCYSTEINE_METABOLIC_PROCESS	0.3655	0.0134	0.4607
GO_PIGMENT_GRANULE_ORGANIZATION	0.3955	0.7324	0.616
GO_REGULATION_OF_T_CELL_PROLIFERATION	0.0213	0.0335	0.0062
GO_POSITIVE_REGULATION_OF_SEQUESTERING_OF_CALCIUM_ION	0.0827	0.1988	0.747
GO_TRIVALENT_INORGANIC_CATION_TRANSPORT	0.3624	0.8355	0.7566
GO_OLIGODENDROCYTE_DEVELOPMENT	0.1629	0.3379	0.0307
GO_CELLULAR_RESPONSE_TO_LIPOPROTEIN_PARTICLE_STIMULUS	0.008	0.0368	0.0329
GO_CELL_SURFACE_RECEPTOR_SIGNALING_PATHWAY_INVOLVED_IN_HEART_DEVELOPMENT	0.9558	0.4122	0.9842
GO_I_KAPPAB_KINASE_NF_KAPPAB_SIGNALING	0.3979	0.4108	0.3503
GO_NEGATIVE_REGULATION_OF_BONE_REMODELING	0.3297	0.3158	0.6118
GO_RESPONSE_TO_OXYGEN_LEVELS	0.5727	0.286	0.0013
GO_POSITIVE_REGULATION_OF_ORGANELLE_ASSEMBLY	0.2845	0.2936	0.2923
GO_VASCULAR_PROCESS_IN_CIRCULATORY_SYSTEM	0.0247	0.0006	0.0002
GO_NEGATIVE_REGULATION_OF_TELOMERASE_ACTIVITY	0.26	0.2458	0.2255
GO_POSITIVE_REGULATION_OF_VACUOLAR_TRANSPORT	0.1514	0.0515	0.2684
GO_NEGATIVE_REGULATION_OF_SPROUTING_ANGIOGENESIS	0.9484	0.4086	0.8443
GO_BUNDLE_OF_HIS_CELL_TO_PURKINJE_MYOCYTE_COMMUNICATION	0.2759	0.0939	0.5832
GO_RIBONUCLEOTIDE_CATABOLIC_PROCESS	0.3646	0.7261	0.4399
GO_MULTICELLULAR_ORGANISMAL_SIGNALING	0.0983	0.06	0.2122
GO_PROTEIN_LOCALIZATION_TO_LYSOSOME	0.102	0.2615	0.5841
GO_N_ACETYLGLUCOSAMINE_METABOLIC_PROCESS	1	0.6694	1
GO_CELLULAR_RESPONSE_TO_AMINO_ACID_STIMULUS	0.6743	0.0224	0.3904
GO_REGULATION_OF_MUSCLE_SYSTEM_PROCESS	0.4525	0.358	0.2577
GO_LEUKOCYTE_MIGRATION	0.0002	0	0
GO_LOCALIZATION_WITHIN_MEMBRANE	0.1546	0.1518	0.1312
GO_REGULATION_OF_PROTEIN_IMPORT_INTO_NUCLEUS_TRANSLOCATION	0.438	0.6716	0.3632
GO_REGULATION_OF_MONONUCLEAR_CELL_MIGRATION	0.5513	0.0185	NA(filtered)
GO_AZOLE_TRANSPORT	0.0154	0.0903	NA(filtered)
GO_REGULATION_OF_ENDOTHELIAL_CELL_MIGRATION	0.101	0.0001	0.0141
GO_REGULATION_OF_HISTONE_DEACETYLATION	0.2644	0.4066	0.5418
GO_COLLECTING_DUCT_DEVELOPMENT	1	0.4389	0.5306
GO_HYDROGEN_ION_TRANSMEMBRANE_TRANSPORT	0.0167	0.6453	0.1141
GO_PEPTIDYL_THREONINE_MODIFICATION	0.6072	0.123	0.0957
GO_CARBOHYDRATE_HOMEOSTASIS	0.1803	0.024	0.041
GO_FEMALE_GAMETE_GENERATION	0.5906	0.043	0.1208
GO_REGULATION_OF_EPITHELIAL_CELL_APOPTOTIC_PROCESS	0.395	0.2353	0.1003
GO_CYTOSKELETON_DEPENDENT_INTRACELLULAR_TRANSPORT	0.3972	0.154	0.255
GO_REGULATION_OF_CIRCADIAN_SLEEP_WAKE_CYCLE_NON_REM_SLEEP	0.0433	0.3098	0.2045
GO_METANEPHRIC_NEPHRON_MORPHOGENESIS	0.7733	0.3513	0.4934
GO_POSITIVE_REGULATION_OF_PHAGOCYTOSIS	0.4487	0.007	0.0334
GO_MUSCLE_CELL_DEVELOPMENT	0.58	0.1546	0.0079
GO_REGULATION_BY_VIRUS_OF_VIRAL_PROTEIN_LEVELS_IN_HOST_CELL	0.3275	0.3663	0.5638
GO_CHONDROCYTE_DIFFERENTIATION	0.0725	0.093	0.5956
GO_NEGATIVE_REGULATION_OF_CALCIUM_ION_DEPENDENT_EXOCYTOSIS	0.6789	0.7556	0.9377
GO_RESPONSE_TO_METAL_ION	0.0588	0.0729	0
GO_RENAL_SYSTEM_PROCESS	0.0525	0.0128	0.001
GO_POSITIVE_REGULATION_OF_TRANSCRIPTION_INITIATION_FROM_RNA_POLYMERASE_II_PROMOTER	0.5122	0.9348	0.9906
GO_GLUCOSE_6_PHOSPHATE_METABOLIC_PROCESS	0.3853	0.3186	0.2056
GO_CELL_FATE_DETERMINATION	0.9746	0.1898	0.4737
GO_SPLICEOSOMAL_COMPLEX_ASSEMBLY	0.9829	0.9968	0.9624
GO_DNA_DEMETHYLATION	0.338	0.2583	0.1915
GO_PEPTIDE_CATABOLIC_PROCESS	0.1583	0.0748	0.4189
GO_MICROTUBULE_ANCHORING	0.2409	0.0769	0.6937
GO_POSITIVE_REGULATION_OF_INSULIN_SECRETION	0.207	0.1445	0.1637
GO_NOTCH_SIGNALING_PATHWAY	0.752	0.7879	0.7876
GO_DETECTION_OF_LIGHT_STIMULUS	0.097	0.6065	0.008
GO_RESPONSE_TO_ANTIBIOTIC	0.0319	0.3582	0.3299
GO_NEGATIVE_REGULATION_OF_MACROAUTOPHAGY	0.6518	0.5815	0.4881
GO_RESPONSE_TO_ISCHEMIA	0.0662	0.0019	0.0053
GO_CHROMOSOME_SEPARATION	0.7571	0.5367	0.7275
GO_DETECTION_OF_CALCIUM_ION	0.1231	0.198	0.389
GO_CARDIAC_MUSCLE_CELL_CONTRACTION	0.0681	0.2516	0.9675
GO_GLYCOSYL_COMPOUND_CATABOLIC_PROCESS	0.0975	0.7741	0.1102
GO_SPLICEOSOMAL_SNRNP_ASSEMBLY	0.8145	0.9448	0.7942
GO_PROTEIN_KINASE_C_SIGNALING	0.4068	0.4663	0.5217
GO_CYTOSOLIC_TRANSPORT	0.4533	0.765	0.8213
GO_MULTI_ORGANISM_BEHAVIOR	0.164	0.0803	0.0687
GO_FC_EPSILON_RECEPTOR_SIGNALING_PATHWAY	0.2091	0.3074	0.3567
GO_POSITIVE_REGULATION_OF_NEUTROPHIL_MIGRATION	0.1773	0.0263	0.1267
GO_CELLULAR_RESPONSE_TO_CAMP	0.3847	0.3474	0.2146
GO_NEUROTRANSMITTER_BIOSYNTHETIC_PROCESS	0.2742	0.0442	0.0059
GO_NUCLEOTIDE_EXCISION_REPAIR_DNA_DUPLEX_UNWINDING	0.9805	1	0.97
GO_NEUROMUSCULAR_PROCESS_CONTROLLING_BALANCE	0.0954	0.206	0.0345
GO_NUCLEOSIDE_TRANSPORT	0.6017	0.3597	0.3936
GO_TRNA_TRANSPORT	0.2236	0.7137	0.0723
GO_REGULATION_OF_FATTY_ACID_METABOLIC_PROCESS	0.0146	0.4993	0.0064
GO_REGULATION_OF_EPIDERMIS_DEVELOPMENT	0.9458	0.6494	0.4301
GO_STEROL_HOMEOSTASIS	0.2411	0.0258	0
GO_REGULATION_OF_MYELOID_CELL_APOPTOTIC_PROCESS	0.2897	0.8135	0.1629
GO_RETINA_HOMEOSTASIS	0.0953	0.005	0.0022
GO_KERATAN_SULFATE_CATABOLIC_PROCESS	1	0.2733	0.1446
GO_PROTEIN_LOCALIZATION_TO_ENDOPLASMIC_RETICULUM	0.6371	0.6557	0.0008
GO_B_CELL_ACTIVATION_INVOLVED_IN_IMMUNE_RESPONSE	0.2225	0.3721	0.1073
GO_PROTEIN_HETEROTETRAMERIZATION	1	1	1
GO_POSITIVE_REGULATION_OF_CHEMOKINE_PRODUCTION	0.1946	0.0691	0.4417
GO_REGULATION_OF_CELL_GROWTH	0.4289	0.0401	0.2222
GO_BONE_GROWTH	0.2564	0.0489	0.2175
GO_REGULATION_OF_STRIATED_MUSCLE_CELL_DIFFERENTIATION	0.9632	0.8801	0.8701
GO_CELLULAR_RESPONSE_TO_GAMMA_RADIATION	0.4721	0.2696	0.1213
GO_ERYTHROCYTE_HOMEOSTASIS	0.213	0.4746	0.6841
GO_PROTEIN_K63_LINKED_DEUBIQUITINATION	0.8697	0.3689	0.4775
GO_ACTIVIN_RECEPTOR_SIGNALING_PATHWAY	0.8594	0.7969	0.2327
GO_SIGNAL_TRANSDUCTION_IN_RESPONSE_TO_DNA_DAMAGE	0.825	0.9079	0.8579
GO_REGULATION_OF_CARDIAC_MUSCLE_TISSUE_DEVELOPMENT	0.2809	0.5222	0.4388
GO_NEGATIVE_REGULATION_OF_BIOMINERAL_TISSUE_DEVELOPMENT	0.464	0.338	0.3051
GO_CELL_CELL_RECOGNITION	0.1852	0.8016	0.9966
GO_HUMORAL_IMMUNE_RESPONSE	0.0517	0.0097	0.0116
GO_MACROMOLECULAR_COMPLEX_DISASSEMBLY	0.8662	0.4413	0.8759
GO_REGULATION_OF_TYROSINE_PHOSPHORYLATION_OF_STAT1_PROTEIN	0.1566	0	0.0012
GO_CATECHOLAMINE_TRANSPORT	0.0232	0.3835	0.0604
GO_POSITIVE_REGULATION_OF_RELEASE_OF_CYTOCHROME_C_FROM_MITOCHONDRIA	0.1416	0.1375	0.4894
GO_MISMATCH_REPAIR	0.3682	0.9646	0.3206
GO_TETRAHYDROFOLATE_METABOLIC_PROCESS	0.2873	0.2493	0.1155
GO_CELLULAR_RESPONSE_TO_MECHANICAL_STIMULUS	0.2067	0	0.009
GO_INNER_CELL_MASS_CELL_PROLIFERATION	0.7973	0.1679	0.5658
GO_MRNA_TRANSCRIPTION	0.7345	0.5333	0.2751
GO_NUCLEOTIDE_SUGAR_METABOLIC_PROCESS	0.8129	0.8013	0.0616
GO_RESPONSE_TO_TOXIC_SUBSTANCE	0.058	0.3878	0.2451
GO_REGULATION_OF_EXTRACELLULAR_MATRIX_DISASSEMBLY	0.0434	0.0192	0.0024
GO_REGULATION_OF_T_CELL_MEDIATED_CYTOTOXICITY	0.4465	0.0047	0.0044
GO_CYTOPLASMIC_TRANSLATIONAL_INITIATION	0.8379	0.9584	0.9987
GO_RESPONSE_TO_ANGIOTENSIN	0.0209	0	0.0009
GO_POSITIVE_REGULATION_OF_PROTEIN_DEACETYLATION	0.1972	0.4068	0.4132
GO_FOREBRAIN_DEVELOPMENT	0.331	0	0.1579
GO_PROTEASOME_ASSEMBLY	0.9952	1	0.9807
GO_NEGATIVE_REGULATION_OF_PROTEIN_CATABOLIC_PROCESS	0.4138	0.1052	0.202
GO_EXTRACELLULAR_MATRIX_ASSEMBLY	1	0.6013	0.539
GO_POSITIVE_REGULATION_OF_NEURON_MIGRATION	0.6081	0.8465	0.6136
GO_TELOMERE_ORGANIZATION	0.9456	1	0.9995
GO_CALCIUM_ION_TRANSMEMBRANE_TRANSPORT	0.5079	0.1483	0.236
GO_INTERLEUKIN_1_PRODUCTION	0.108	0.0361	0.2549
GO_MODULATION_OF_SYNAPTIC_TRANSMISSION	0.3586	0.7077	0.4991
GO_NEURAL_NUCLEUS_DEVELOPMENT	0.0466	0.0583	0.0614
GO_POSITIVE_REGULATION_OF_IMMUNOGLOBULIN_SECRETION	0.6292	0.3445	0.6857
GO_LIPOPOLYSACCHARIDE_MEDIATED_SIGNALING_PATHWAY	0.0215	0.1349	0.3617
GO_ENDOTHELIAL_CELL_PROLIFERATION	0.0157	0.0338	0.1778
GO_HOMEOSTASIS_OF_NUMBER_OF_CELLS	0.0979	0.081	0.2026
GO_POSITIVE_REGULATION_OF_PEPTIDE_SECRETION	0.2443	0.1234	0.1927
GO_REGULATION_OF_OSTEOBLAST_PROLIFERATION	0.6004	0.4138	0.1733
GO_INTRACELLULAR_STEROID_HORMONE_RECEPTOR_SIGNALING_PATHWAY	0.1654	0.3224	0.7296
GO_EPHRIN_RECEPTOR_SIGNALING_PATHWAY	0.0069	0.0013	0.1554
GO_CORPUS_CALLOSUM_DEVELOPMENT	0.4621	0.3813	0.322
GO_NEGATIVE_REGULATION_OF_TISSUE_REMODELING	0.0171	0.0242	0.014
GO_LYMPHOCYTE_APOPTOTIC_PROCESS	0.2288	0.0566	0.0808
GO_ADHERENS_JUNCTION_ORGANIZATION	0.6729	0.0091	0.4359
GO_PROTEIN_DEMANNOSYLATION	0.509	0.7536	0.1899
GO_CARBOHYDRATE_DERIVATIVE_CATABOLIC_PROCESS	0.0689	0.017	0.0224
GO_MUSCLE_FIBER_DEVELOPMENT	0.8647	0.3902	0.1164
GO_POSITIVE_REGULATION_OF_CELL_GROWTH	0.427	0.0484	0.3205
GO_LEUKOCYTE_MIGRATION_INVOLVED_IN_INFLAMMATORY_RESPONSE	0.1851	0.046	NA(filtered)
GO_POSITIVE_REGULATION_OF_FILOPODIUM_ASSEMBLY	0.6969	0.3549	0.7425
GO_PERIPHERAL_NERVOUS_SYSTEM_AXON_ENSHEATHMENT	0.0511	0.3019	0.3124
GO_REGULATION_OF_GROWTH	0.2572	0.0008	0.058
GO_REGULATION_OF_BONE_REMODELING	0.0086	0.0232	0.0776
GO_NEGATIVE_REGULATION_OF_LIPID_CATABOLIC_PROCESS	0.083	0.1301	0.1173
GO_CELLULAR_RESPONSE_TO_ACID_CHEMICAL	0.4778	0.0067	0.1662
GO_AMINO_SUGAR_METABOLIC_PROCESS	0.724	0.0217	0.9584
GO_LOW_DENSITY_LIPOPROTEIN_PARTICLE_CLEARANCE	0.447	0.1317	0.1612
GO_RESPONSE_TO_PROSTAGLANDIN	0.0489	0.0019	0.0083
GO_PARTURITION	0.165	0.8636	0.4167
GO_ORGANIC_ACID_TRANSMEMBRANE_TRANSPORT	0.8523	0.5143	0.8074
GO_AXON_EXTENSION	0.3602	0.1802	0.0262
GO_COMPLEMENT_ACTIVATION_ALTERNATIVE_PATHWAY	0.8995	0.6766	0.4836
GO_CAMP_MEDIATED_SIGNALING	0.3351	0.1478	0.6565
GO_BRANCHING_INVOLVED_IN_MAMMARY_GLAND_DUCT_MORPHOGENESIS	0.0184	0.1203	0.1371
GO_ACYLGLYCEROL_HOMEOSTASIS	0.6552	0.1044	0.0033
GO_MACROPHAGE_ACTIVATION_INVOLVED_IN_IMMUNE_RESPONSE	0.0077	0.0705	0.199
GO_CARDIAC_EPITHELIAL_TO_MESENCHYMAL_TRANSITION	0.5982	0.52	0.5133
GO_REGULATION_OF_SYNAPTIC_PLASTICITY	0.514	0.8268	0.4178
GO_PHOTOTRANSDUCTION	0.1006	0.5985	0.0082
GO_NUCLEAR_TRANSCRIBED_MRNA_CATABOLIC_PROCESS_EXONUCLEOLYTIC	0.9989	1	0.4805
GO_PROTEIN_LOCALIZATION_TO_CILIUM	0.7349	0.3321	0.7469
GO_RESPONSE_TO_GLUCAGON	0.6536	0.6479	0.0707
GO_ADP_METABOLIC_PROCESS	0.5965	0.3707	0.1945
GO_REGULATION_OF_NEUROTRANSMITTER_TRANSPORT	0.1323	0.9153	0.2008
GO_RESPONSE_TO_PLATELET_DERIVED_GROWTH_FACTOR	0.1049	0.0007	0.0073
GO_RECOMBINATIONAL_REPAIR	0.5711	0.999	0.5849
GO_RESPONSE_TO_PROGESTERONE	0.2845	0.1377	0.0307
GO_OLIGODENDROCYTE_DIFFERENTIATION	0.4012	0.4253	0.1806
GO_HYPOTHALAMUS_DEVELOPMENT	0.407	0.8393	0.7361
GO_AMINOGLYCAN_CATABOLIC_PROCESS	0.0284	0.0006	0.0109
GO_REGULATION_OF_EPITHELIAL_CELL_MIGRATION	0.0573	0	0.0012
GO_CELLULAR_RESPONSE_TO_STEROID_HORMONE_STIMULUS	0.5922	0.196	0.7836
GO_PROTEIN_IMPORT_INTO_PEROXISOME_MATRIX	0.0024	0.009	0.4768
GO_REGULATION_OF_TRANSLATIONAL_ELONGATION	0.7743	0.9176	0.1622
GO_SULFUR_COMPOUND_CATABOLIC_PROCESS	0.0783	0.004	0.0736
GO_RESPONSE_TO_ESTRADIOL	0.3535	0.0417	0.3171
GO_ADULT_LOCOMOTORY_BEHAVIOR	0.0188	0.0597	0.0091
GO_RESPONSE_TO_HEPATOCYTE_GROWTH_FACTOR	0.4812	0.4105	0.0613
GO_PHOTORECEPTOR_CELL_DEVELOPMENT	0.618	0.8381	0.9317
GO_PREASSEMBLY_OF_GPI_ANCHOR_IN_ER_MEMBRANE	0.2605	1	0.497
GO_ORGANIC_HYDROXY_COMPOUND_TRANSPORT	0.008	0.0257	0.0131
GO_REGULATION_OF_MUSCLE_TISSUE_DEVELOPMENT	0.7075	0.7652	0.525
GO_MIDGUT_DEVELOPMENT	0.8381	0.1137	0.8384
GO_NEGATIVE_REGULATION_OF_AXON_GUIDANCE	0.6868	0.2122	0.2946
GO_CELLULAR_CARBOHYDRATE_CATABOLIC_PROCESS	0.177	0.2117	0.7825
GO_CARDIAC_MUSCLE_TISSUE_DEVELOPMENT	0.6305	0.0568	0.1755
GO_POSITIVE_REGULATION_OF_LOCOMOTION	0.0018	0	0
GO_MICROTUBULE_BUNDLE_FORMATION	0.4654	0.7665	0.8213
GO_T_CELL_MEDIATED_IMMUNITY	0.0033	0.0613	0.9692
GO_URETER_DEVELOPMENT	0.8604	0.1507	0.7009
GO_CELLULAR_RESPONSE_TO_ELECTRICAL_STIMULUS	0.5131	0.6326	0.2401
GO_PROTEIN_ALKYLATION	0.8762	0.9571	0.987
GO_REGULATION_OF_PHOSPHOLIPASE_ACTIVITY	0.0005	0.0005	0.0006
GO_CIRCADIAN_REGULATION_OF_GENE_EXPRESSION	0.9292	0.8661	0.9684
GO_AMINOGLYCAN_BIOSYNTHETIC_PROCESS	0.1287	0.0158	0.1017
GO_REGULATION_OF_DENDRITE_DEVELOPMENT	0.8228	0.8988	0.6246
GO_SULFATION	0.002	0.1349	0.0805
GO_TRANSCRIPTION_INITIATION_FROM_RNA_POLYMERASE_II_PROMOTER	0.5183	0.8929	1
GO_REGULATION_OF_NIK_NF_KAPPAB_SIGNALING	0.0447	0.5587	0.1605
GO_REGULATION_OF_CELL_CELL_ADHESION_MEDIATED_BY_CADHERIN	0.1862	0.1622	0.1061
GO_NITROGEN_COMPOUND_TRANSPORT	0.0071	0.9552	0.1476
GO_CERAMIDE_METABOLIC_PROCESS	0.652	0.9507	0.9022
GO_MESENCHYMAL_CELL_PROLIFERATION	0.568	0.0485	0.2778
GO_NUCLEOPHAGY	0.7982	0.7963	0.7715
GO_CELL_CYCLE_ARREST	0.7603	0.7183	0.7477
GO_POSITIVE_REGULATION_OF_BEHAVIOR	0.3413	0.3986	0.4101
GO_RESPIRATORY_GASEOUS_EXCHANGE	0.0207	0.785	0.0074
GO_REGULATION_OF_GOLGI_ORGANIZATION	0.7277	0.5838	0.601
GO_SISTER_CHROMATID_SEGREGATION	0.8527	0.8827	0.983
GO_RNA_CAPPING	0.8602	1	0.999
GO_METHIONINE_BIOSYNTHETIC_PROCESS	0.3982	0.719	0.6422
GO_REGULATION_OF_MACROPHAGE_CYTOKINE_PRODUCTION	0.7799	0.2335	0.0981
GO_PHOSPHATIDIC_ACID_METABOLIC_PROCESS	0.2712	0.561	0.4354
GO_REGULATION_OF_VASCULAR_PERMEABILITY	0.1347	0.0345	0.1766
GO_TOOTH_MINERALIZATION	0.9012	0.2912	0.3949
GO_EPITHELIAL_TUBE_BRANCHING_INVOLVED_IN_LUNG_MORPHOGENESIS	0.8909	0.1654	0.3467
GO_REGULATION_OF_REACTIVE_OXYGEN_SPECIES_BIOSYNTHETIC_PROCESS	0.0008	0	0.0055
GO_LIPID_PHOSPHORYLATION	0.0264	0	0.2608
GO_REGULATION_OF_HYDROGEN_PEROXIDE_METABOLIC_PROCESS	0.0429	0.0043	0.3454
GO_POSITIVE_REGULATION_OF_OSTEOBLAST_DIFFERENTIATION	0.2955	0.2185	0.374
GO_ESTROUS_CYCLE	0.141	0.5013	0.5166
GO_RESPONSE_TO_PAIN	0.2582	0.3429	0.325
GO_CELLULAR_RESPONSE_TO_TOPOLOGICALLY_INCORRECT_PROTEIN	0.1226	0.2084	0.0553
GO_NEGATIVE_REGULATION_OF_EXTRINSIC_APOPTOTIC_SIGNALING_PATHWAY	0.391	0.2814	0.0104
GO_REGULATION_OF_STRESS_ACTIVATED_PROTEIN_KINASE_SIGNALING_CASCADE	0.0842	0.3716	0.5044
GO_RESPONSE_TO_ACTIVITY	0.7343	0.1435	0.139
GO_METANEPHRIC_NEPHRON_DEVELOPMENT	0.8521	0.4008	0.51
GO_FATTY_ACID_DERIVATIVE_METABOLIC_PROCESS	0.0142	0.0763	0.0296
GO_REGULATION_OF_PRI_MIRNA_TRANSCRIPTION_FROM_RNA_POLYMERASE_II_PROMOTER	0.678	0.0704	0.2603
GO_PROTEIN_NEDDYLATION	0.6522	0.9957	0.5686
GO_NEGATIVE_REGULATION_OF_MAST_CELL_ACTIVATION	0.5649	NA(filtered)	NA(filtered)
GO_NEURON_RECOGNITION	0.0087	0.037	0.0096
GO_PURINE_CONTAINING_COMPOUND_BIOSYNTHETIC_PROCESS	0.3417	0.9746	0.4272
GO_CARBOHYDRATE_BIOSYNTHETIC_PROCESS	0.0475	0.3333	0.2853
GO_POSITIVE_REGULATION_OF_PEPTIDYL_SERINE_PHOSPHORYLATION	0.0013	0.0919	0.0362
GO_MAINTENANCE_OF_LOCATION_IN_CELL	0.0114	0.0021	0.0009
GO_C_TERMINAL_PROTEIN_AMINO_ACID_MODIFICATION	1	0.8409	0.8152
GO_PYRIMIDINE_CONTAINING_COMPOUND_METABOLIC_PROCESS	0.6963	0.7056	0.4501
GO_REGULATION_OF_MESENCHYMAL_CELL_PROLIFERATION	0.3755	0.4654	0.6327
GO_OSTEOBLAST_DIFFERENTIATION	0.0749	0.3066	0.4399
GO_REGULATION_OF_PROTEIN_IMPORT	0.4282	0.0664	0.2574
GO_NEGATIVE_REGULATION_OF_PEPTIDASE_ACTIVITY	0.0121	0.018	0.1075
GO_REGULATION_OF_HEART_RATE	0.1526	0.2027	0.3266
GO_POSITIVE_REGULATION_OF_DNA_TEMPLATED_TRANSCRIPTION_INITIATION	0.7261	0.4596	0.6244
GO_INOSITOL_PHOSPHATE_CATABOLIC_PROCESS	0.2277	0.4048	0.5444
GO_POSITIVE_REGULATION_OF_RESPONSE_TO_EXTRACELLULAR_STIMULUS	0.1281	0.201	0.3599
GO_POSITIVE_REGULATION_OF_T_CELL_PROLIFERATION	0.0114	0.0705	0.0007
GO_REGULATION_OF_MRNA_SPLICING_VIA_SPLICEOSOME	0.5412	0.4725	0.9543
GO_DNA_DAMAGE_RESPONSE_SIGNAL_TRANSDUCTION_RESULTING_IN_TRANSCRIPTION	0.1695	0.7067	0.4324
GO_ACTIVATION_OF_TRANSMEMBRANE_RECEPTOR_PROTEIN_TYROSINE_KINASE_ACTIVITY	0.8598	0.6479	0.8764
GO_REGULATION_OF_CELLULAR_KETONE_METABOLIC_PROCESS	0.4101	0.9013	0.2049
GO_REGULATION_OF_PEROXISOME_PROLIFERATOR_ACTIVATED_RECEPTOR_SIGNALING_PATHWAY	0.6115	0.652	0.0732
GO_LAMELLIPODIUM_ORGANIZATION	0.4819	0.251	0.5415
GO_POSITIVE_REGULATION_OF_PROTEIN_SERINE_THREONINE_KINASE_ACTIVITY	0.006	0.0024	0.0566
GO_REGULATION_OF_TELOMERE_MAINTENANCE_VIA_TELOMERE_LENGTHENING	0.703	0.5672	0.5141
GO_DNA_CONFORMATION_CHANGE	1	0.9998	1
GO_NEGATIVE_REGULATION_OF_BLOOD_VESSEL_ENDOTHELIAL_CELL_MIGRATION	0.5738	0.2081	0.0833
GO_INDUCTION_OF_POSITIVE_CHEMOTAXIS	0.0709	0.1338	0.1056
GO_FILOPODIUM_ASSEMBLY	0.4966	0.0711	0.5372
GO_OVULATION_CYCLE_PROCESS	0.052	0.525	0.1063
GO_NEUTRAL_AMINO_ACID_TRANSPORT	0.5443	0.2304	0.4567
GO_IRON_ION_IMPORT	0.2477	0.2529	0.3854
GO_POSITIVE_REGULATION_OF_PROTEIN_TARGETING_TO_MEMBRANE	0.7108	0.266	0.6455
GO_PROTEIN_LOCALIZATION_TO_CELL_PERIPHERY	0.1469	0.0009	0.0767
GO_NUCLEOTIDE_BINDING_DOMAIN_LEUCINE_RICH_REPEAT_CONTAINING_RECEPTOR_SIGNALING_PATHWAY	0.3836	0.6592	0.4647
GO_SEX_DIFFERENTIATION	0.1058	0.2558	0.2053
GO_ENTRAINMENT_OF_CIRCADIAN_CLOCK_BY_PHOTOPERIOD	0.4776	0.4683	0.9324
GO_NEGATIVE_REGULATION_OF_ACUTE_INFLAMMATORY_RESPONSE	0.3873	0.3254	0.2904
GO_GLYCOPROTEIN_CATABOLIC_PROCESS	0.8817	0.407	0.5588
GO_NEGATIVE_REGULATION_OF_B_CELL_PROLIFERATION	0.0962	0.1628	0.0783
GO_TISSUE_HOMEOSTASIS	0.1087	0.0001	0.0172
GO_NEGATIVE_REGULATION_OF_RECEPTOR_ACTIVITY	0.2141	0.2688	0.628
GO_MUSCLE_CELL_MIGRATION	0.0611	0.0941	0.0557
GO_NEGATIVE_REGULATION_OF_PROTEIN_AUTOPHOSPHORYLATION	0.2064	0.0657	0.0008
GO_SKELETAL_SYSTEM_DEVELOPMENT	0.0622	0.1745	0.2619
GO_REGULATION_OF_PEPTIDE_SECRETION	0.0749	0.0674	0.0743
GO_POSITIVE_REGULATION_OF_HORMONE_SECRETION	0.2851	0.0522	0.1531
GO_ION_HOMEOSTASIS	0.0047	0.048	0.0066
GO_FORELIMB_MORPHOGENESIS	0.6058	0.0846	0.1554
GO_REGULATION_OF_MULTI_ORGANISM_PROCESS	0.2375	0.5486	0.8229
GO_DIVALENT_INORGANIC_ANION_HOMEOSTASIS	0.0719	0.0808	0.4721
GO_REGULATION_OF_CARDIAC_CONDUCTION	0.0091	0.0035	0.0087
GO_DETECTION_OF_ABIOTIC_STIMULUS	0.0139	0.0784	0.0552
GO_REGULATION_OF_SYNAPTIC_TRANSMISSION_GLUTAMATERGIC	0.589	0.3864	0.3434
GO_POSITIVE_REGULATION_OF_GLIAL_CELL_DIFFERENTIATION	0.7558	0.776	0.048
GO_REGULATION_OF_ANDROGEN_RECEPTOR_SIGNALING_PATHWAY	0.7834	0.8366	0.6903
GO_ROUNDABOUT_SIGNALING_PATHWAY	0.8073	0.3213	0.8585
GO_GLYCEROPHOSPHOLIPID_CATABOLIC_PROCESS	0.7579	0.8413	0.1462
GO_HEPARAN_SULFATE_PROTEOGLYCAN_BIOSYNTHETIC_PROCESS	1	0.2018	0.2468
GO_POSITIVE_REGULATION_OF_MRNA_METABOLIC_PROCESS	0.2563	0.3567	0.871
GO_POSITIVE_REGULATION_OF_FIBROBLAST_PROLIFERATION	0.0775	0.0162	0.1794
GO_GLYOXYLATE_METABOLIC_PROCESS	0.8455	0.6084	0.2147
GO_PYRIMIDINE_NUCLEOSIDE_BIOSYNTHETIC_PROCESS	0.4197	0.7778	0.312
GO_DETECTION_OF_CHEMICAL_STIMULUS_INVOLVED_IN_SENSORY_PERCEPTION_OF_TASTE	0.2434	1	0.1972
GO_IMMUNE_EFFECTOR_PROCESS	0.0013	0.0004	0.0975
GO_NEGATIVE_REGULATION_OF_SEQUENCE_SPECIFIC_DNA_BINDING_TRANSCRIPTION_FACTOR_ACTIVITY	0.3845	0.5164	0.3144
GO_HISTONE_EXCHANGE	0.9998	0.9958	1
GO_NEGATIVE_REGULATION_OF_HEMATOPOIETIC_PROGENITOR_CELL_DIFFERENTIATION	1	0.9996	1
GO_POSITIVE_REGULATION_OF_AXONOGENESIS	0.4608	0.2273	0.2951
GO_ANDROGEN_RECEPTOR_SIGNALING_PATHWAY	0.6395	0.9322	0.9577
GO_ACTIVATION_OF_PROTEIN_KINASE_A_ACTIVITY	0.8734	0.3141	0.0391
GO_REGULATION_OF_NOREPINEPHRINE_SECRETION	0.1184	0.052	0.1193
GO_PEPTIDYL_GLUTAMIC_ACID_MODIFICATION	0.7258	0.2244	0.2677
GO_CELLULAR_CHEMICAL_HOMEOSTASIS	0.0045	0.0475	0.0047
GO_PHAGOLYSOSOME_ASSEMBLY	0.7058	0.0692	0.6616
GO_POSITIVE_REGULATION_OF_LIPID_METABOLIC_PROCESS	0.015	0	0.0018
GO_REGULATION_OF_EXTRINSIC_APOPTOTIC_SIGNALING_PATHWAY_IN_ABSENCE_OF_LIGAND	0.2773	0.0977	0.3435
GO_MOTOR_NEURON_AXON_GUIDANCE	0.677	0.3035	0.5736
GO_DNA_LIGATION_INVOLVED_IN_DNA_REPAIR	0.6468	0.9369	0.3527
GO_REGULATION_OF_CELL_ADHESION_MEDIATED_BY_INTEGRIN	0.0024	0.0195	0.0242
GO_GENE_SILENCING_BY_RNA	0.9984	1	1
GO_REGULATION_OF_CIRCADIAN_RHYTHM	0.4149	0.7334	0.6317
GO_DOPAMINERGIC_NEURON_DIFFERENTIATION	0.1585	0.0755	0.4398
GO_MEMBRANE_LIPID_BIOSYNTHETIC_PROCESS	0.82	0.2237	0.1254
GO_PROTEIN_CATABOLIC_PROCESS	0.6207	0.9932	0.4419
GO_NUCLEOBASE_CONTAINING_SMALL_MOLECULE_METABOLIC_PROCESS	0.0621	0.7598	0.126
GO_REGULATION_OF_PATHWAY_RESTRICTED_SMAD_PROTEIN_PHOSPHORYLATION	0.5667	0.1642	0.057
GO_SERTOLI_CELL_DIFFERENTIATION	0.0166	0.3884	0.918
GO_REGULATION_OF_BINDING	0.3372	0.1393	0.038
GO_SODIUM_ION_TRANSPORT	0.002	0.2718	0.5678
GO_MAINTENANCE_OF_PROTEIN_LOCATION_IN_NUCLEUS	0.6039	0.5497	0.7634
GO_REGULATION_OF_CARBOHYDRATE_BIOSYNTHETIC_PROCESS	0.2425	0.2489	0.5184
GO_PROTEIN_K48_LINKED_UBIQUITINATION	0.7237	0.5027	0.6675
GO_CONNECTIVE_TISSUE_DEVELOPMENT	0.1425	0.2133	0.7996
GO_POSITIVE_REGULATION_OF_CHEMOTAXIS	0.0704	0.0001	0.0009
GO_NEGATIVE_REGULATION_OF_INTERLEUKIN_8_PRODUCTION	0.0242	0.3355	0.0227
GO_GLUCOSE_CATABOLIC_PROCESS	0.5565	0.3398	0.173
GO_POSITIVE_REGULATION_OF_TOLL_LIKE_RECEPTOR_SIGNALING_PATHWAY	0.0094	0.0259	0.0004
GO_REGULATION_OF_PROTEIN_LOCALIZATION_TO_CELL_SURFACE	0.6936	0.3968	0.9743
GO_PHAGOCYTOSIS_ENGULFMENT	0.0852	0.0934	0.1601
GO_REGULATION_OF_ALPHA_BETA_T_CELL_DIFFERENTIATION	0.0041	0.0008	0.0045
GO_ELECTRON_TRANSPORT_CHAIN	0.0331	0.9339	0.0005
GO_METANEPHROS_MORPHOGENESIS	0.9054	0.2085	0.8752
GO_MYELOID_CELL_ACTIVATION_INVOLVED_IN_IMMUNE_RESPONSE	0.0016	0.12	0.2881
GO_CELL_MATRIX_ADHESION	0.1611	0.0025	0.0038
GO_POSITIVE_REGULATION_OF_NIK_NF_KAPPAB_SIGNALING	0.2906	0.5721	0.3219
GO_POSITIVE_REGULATION_OF_AUTOPHAGY	0.2037	0.3262	0.2904
GO_RESPONSE_TO_PEPTIDE	0.1954	0.004	0.0559
GO_C21_STEROID_HORMONE_METABOLIC_PROCESS	0.2413	0.1918	0.219
GO_CELLULAR_RESPONSE_TO_INTERLEUKIN_1	0.1025	0.0735	0.0167
GO_CELLULAR_RESPONSE_TO_INTERLEUKIN_6	0.3345	0.0989	0.0653
GO_CELLULAR_RESPONSE_TO_INTERLEUKIN_4	0.0285	0.0139	0.0065
GO_URONIC_ACID_METABOLIC_PROCESS	0.3324	0.2965	0.3025
GO_RESPONSE_TO_PURINE_CONTAINING_COMPOUND	0.6437	0.4816	0.185
GO_ORGAN_OR_TISSUE_SPECIFIC_IMMUNE_RESPONSE	0.098	0.2215	0.1155
GO_REGULATION_OF_MRNA_3_END_PROCESSING	0.5344	0.5205	0.7918
GO_INSULIN_SECRETION	0.1413	0.5819	0.1575
GO_REGULATION_OF_CALCIUM_ION_TRANSMEMBRANE_TRANSPORTER_ACTIVITY	0.4719	0.4688	0.479
GO_BRANCHING_INVOLVED_IN_URETERIC_BUD_MORPHOGENESIS	0.3184	0.3552	0.3193
GO_REGULATION_OF_MYELOID_LEUKOCYTE_DIFFERENTIATION	0.276	0.5036	0.477
GO_GLUTATHIONE_DERIVATIVE_METABOLIC_PROCESS	0.0326	0.712	0.129
GO_LYMPHOCYTE_HOMEOSTASIS	0.1055	0.1443	0.0297
GO_REGULATION_OF_RAS_PROTEIN_SIGNAL_TRANSDUCTION	0.1536	0.0194	0.129
GO_CELL_DIFFERENTIATION_INVOLVED_IN_EMBRYONIC_PLACENTA_DEVELOPMENT	0.2801	0.1457	0.0841
GO_CATION_TRANSPORT	0.0004	0.1773	0.1186
GO_CELLULAR_RESPONSE_TO_OXYGEN_LEVELS	0.6425	0.5054	0.2118
GO_MATURE_B_CELL_DIFFERENTIATION_INVOLVED_IN_IMMUNE_RESPONSE	0.1627	0.2696	0.1628
GO_REGULATION_OF_NEURON_PROJECTION_REGENERATION	0.7316	0.2114	0.6872
GO_POSITIVE_REGULATION_OF_T_CELL_CYTOKINE_PRODUCTION	0.2723	0.6414	0.387
GO_LYTIC_VACUOLE_ORGANIZATION	0.8217	0.6076	0.6689
GO_REGULATION_OF_LEUKOCYTE_MIGRATION	0.0556	0.0001	0.0002
GO_AEROBIC_RESPIRATION	0.832	0.9443	0.1187
GO_NUCLEAR_ENVELOPE_REASSEMBLY	0.8151	0.995	0.9167
GO_REGULATION_OF_TRANSCRIPTION_INVOLVED_IN_CELL_FATE_COMMITMENT	0.0805	0.1486	0.5419
GO_REPRODUCTIVE_SYSTEM_DEVELOPMENT	0.0507	0.0009	0.2057
GO_PROTEIN_LOCALIZATION_TO_CHROMOSOME_CENTROMERIC_REGION	0.3402	0.8748	0.9813
GO_SMOOTH_MUSCLE_CONTRACTION	0.0007	0.0056	0.0983
GO_NCRNA_METABOLIC_PROCESS	0.7518	1	0.8059
GO_HEXOSE_METABOLIC_PROCESS	0.1138	0.5256	0.4654
GO_TRANSCRIPTION_ELONGATION_FROM_RNA_POLYMERASE_II_PROMOTER	0.2285	0.99	0.9999
GO_COENZYME_A_METABOLIC_PROCESS	0.7413	0.5138	0.7206
GO_NUCLEOBASE_CONTAINING_SMALL_MOLECULE_INTERCONVERSION	0.4982	0.2981	0.1914
GO_POSITIVE_REGULATION_OF_INTERFERON_BETA_PRODUCTION	0.1825	0.1701	0.499
GO_CELLULAR_RESPONSE_TO_FATTY_ACID	0.1492	0.0022	0.0079
GO_NEGATIVE_REGULATION_OF_DNA_METABOLIC_PROCESS	0.172	0.4454	0.3425
GO_FLUID_TRANSPORT	0.0659	0.3033	0.2548
GO_PEPTIDE_SECRETION	0.1622	0.6341	0.1922
GO_EMBRYONIC_HEMOPOIESIS	0.6128	0.232	0.4621
GO_REGULATION_OF_RESPIRATORY_GASEOUS_EXCHANGE_BY_NEUROLOGICAL_SYSTEM_PROCESS	0.4313	0.3688	0.1164
GO_REGULATION_OF_NEUROTRANSMITTER_LEVELS	0.1512	0.7922	0.5322
GO_FATTY_ACID_BIOSYNTHETIC_PROCESS	0.0303	0.9852	0.1883
GO_REGULATION_OF_T_CELL_DIFFERENTIATION	0.0277	0.0234	0.0358
GO_CELLULAR_WATER_HOMEOSTASIS	0.0719	1	0.1148
GO_POSITIVE_REGULATION_OF_CELL_ADHESION_MEDIATED_BY_INTEGRIN	0.008	0.0743	0.3015
GO_RESPONSE_TO_FOLLICLE_STIMULATING_HORMONE	0.6498	0.4389	0.028
GO_MICROTUBULE_BASED_MOVEMENT	0.0434	0.1757	0.3405
GO_PLASMA_LIPOPROTEIN_PARTICLE_CLEARANCE	0.142	0.0371	0.0043
GO_REGULATION_OF_LIPOPROTEIN_LIPASE_ACTIVITY	0.2788	0.0137	0.0074
GO_T_CELL_DIFFERENTIATION	0.1744	0.2594	0.3235
GO_CD4_POSITIVE_OR_CD8_POSITIVE_ALPHA_BETA_T_CELL_LINEAGE_COMMITMENT	0.2645	0.6347	0.0047
GO_SNRNA_PROCESSING	0.7717	0.755	0.2155
GO_POSITIVE_REGULATION_OF_CELL_ADHESION	0.0041	0	0
GO_CGMP_BIOSYNTHETIC_PROCESS	0.2432	1	0.4115
GO_CELLULAR_RESPONSE_TO_STEROL	0.9856	0.2637	0.034
GO_MRNA_TRANSCRIPTION_FROM_RNA_POLYMERASE_II_PROMOTER	0.7835	0.3179	0.2698
GO_REGULATION_OF_LAMELLIPODIUM_ASSEMBLY	0.3613	0.1429	0.6503
GO_REGULATION_OF_EPIDERMAL_CELL_DIFFERENTIATION	0.9859	0.7063	0.5509
GO_PIGMENT_ACCUMULATION	0.0163	0.1265	0.4675
GO_REGULATION_OF_SYNCYTIUM_FORMATION_BY_PLASMA_MEMBRANE_FUSION	0.8528	0.393	0.9286
GO_POSITIVE_REGULATION_OF_CYTOPLASMIC_TRANSPORT	0.2054	0.1054	0.5134
GO_NEGATIVE_REGULATION_OF_TRANSCRIPTION_ELONGATION_FROM_RNA_POLYMERASE_II_PROMOTER	0.5169	0.4797	0.0836
GO_PROTEIN_OLIGOMERIZATION	0.8	0.9181	0.9908
GO_REGULATION_OF_LYMPHOCYTE_APOPTOTIC_PROCESS	0.1305	0.1164	0.0874
GO_CELL_CELL_SIGNALING_INVOLVED_IN_CARDIAC_CONDUCTION	0.4586	0.3817	0.6517
GO_CEREBELLAR_CORTEX_FORMATION	0.2872	0.0469	0.0761
GO_MOTILE_CILIUM_ASSEMBLY	1	0.4953	0.9319
GO_TELENCEPHALON_REGIONALIZATION	0.8836	0.0548	0.0317
GO_DECIDUALIZATION	0.0425	0.1467	0.1803
GO_NEGATIVE_REGULATION_OF_LEUKOCYTE_CHEMOTAXIS	0.1155	0.3304	0.0095
GO_CHROMATIN_SILENCING	1	1	1
GO_INTRACELLULAR_RECEPTOR_SIGNALING_PATHWAY	0.3003	0.2357	0.7914
GO_TOLL_LIKE_RECEPTOR_SIGNALING_PATHWAY	0.5268	0.0586	0.6564
GO_POSITIVE_REGULATION_OF_STAT_CASCADE	0.2559	0.0001	0.0325
GO_VENTRICULAR_CARDIAC_MUSCLE_CELL_DEVELOPMENT	0.8991	0.7899	0.6582
GO_MULTICELLULAR_ORGANISMAL_WATER_HOMEOSTASIS	0.7209	0.261	0.1777
GO_BRANCH_ELONGATION_OF_AN_EPITHELIUM	0.0805	0.113	0.0324
GO_REGULATION_OF_MICROTUBULE_POLYMERIZATION_OR_DEPOLYMERIZATION	0.2681	0.7374	0.474
GO_DNA_DAMAGE_RESPONSE_DETECTION_OF_DNA_DAMAGE	0.8911	0.9997	0.8554
GO_RESPONSE_TO_BACTERIUM	0.0001	0.0001	0
GO_CAMERA_TYPE_EYE_PHOTORECEPTOR_CELL_DIFFERENTIATION	0.6867	0.4814	0.3472
GO_DSRNA_FRAGMENTATION	0.5324	0.9554	0.8918
GO_NEGATIVE_REGULATION_OF_ESTABLISHMENT_OF_PROTEIN_LOCALIZATION_TO_PLASMA_MEMBRANE	0.3423	0.3786	0.3736
GO_REGULATION_OF_SEQUENCE_SPECIFIC_DNA_BINDING_TRANSCRIPTION_FACTOR_ACTIVITY	0.1963	0.3874	0.2824
GO_CELL_FATE_SPECIFICATION	0.8689	0.2517	0.0808
GO_CENTROSOME_LOCALIZATION	0.0166	0.0414	0.282
GO_THYROID_GLAND_DEVELOPMENT	0.8319	0.7549	0.0889
GO_DICARBOXYLIC_ACID_BIOSYNTHETIC_PROCESS	0.242	0.0287	0.1379
GO_PROTEIN_LOCALIZATION_TO_CELL_SURFACE	0.9086	0.1346	0.5484
GO_NEGATIVE_REGULATION_OF_KINASE_ACTIVITY	0.5421	0.3049	0.2032
GO_POSITIVE_REGULATION_OF_TISSUE_REMODELING	0.0368	0.4468	0.1658
GO_REGULATION_OF_LONG_TERM_SYNAPTIC_POTENTIATION	0.675	0.5909	0.1892
GO_ZINC_II_ION_TRANSPORT	0.9351	0.4685	0.5915
GO_RESPONSE_TO_XENOBIOTIC_STIMULUS	0.0234	0.9559	0.4764
GO_PEPTIDYL_CYSTEINE_MODIFICATION	0.3363	0.1088	0.0233
GO_ACTIN_POLYMERIZATION_OR_DEPOLYMERIZATION	0.254	0.0682	0.535
GO_REGULATION_OF_DNA_TEMPLATED_TRANSCRIPTION_IN_RESPONSE_TO_STRESS	0.204	0.4657	0.1153
GO_RIBOSOME_ASSEMBLY	0.9821	0.3367	0.5146
GO_RESPONSE_TO_CAFFEINE	0.9857	0.7686	0.2734
GO_POSITIVE_REGULATION_OF_T_CELL_APOPTOTIC_PROCESS	0.1283	0.3605	0.4248
GO_REGULATION_OF_INTERLEUKIN_6_BIOSYNTHETIC_PROCESS	0.1138	0.3808	0.5269
GO_PROSTATE_GLANDULAR_ACINUS_DEVELOPMENT	0.103	0.2221	0.5857
GO_CELL_GROWTH	0.3192	0.0697	0
GO_ERROR_PRONE_TRANSLESION_SYNTHESIS	0.5463	0.9825	0.7181
GO_REGULATION_OF_PEPTIDE_TRANSPORT	0.2153	0.038	0.1474
GO_POSITIVE_REGULATION_OF_HISTONE_DEACETYLATION	0.1937	0.3997	0.4053
GO_NEGATIVE_REGULATION_OF_CHROMOSOME_SEGREGATION	0.4511	0.675	0.5894
GO_REGULATION_OF_SULFUR_METABOLIC_PROCESS	0.1871	0.3478	0.5202
GO_POSITIVE_REGULATION_OF_MITOTIC_SISTER_CHROMATID_SEPARATION	0.3188	0.882	0.9463
GO_SERINE_FAMILY_AMINO_ACID_METABOLIC_PROCESS	0.8747	0.7437	0.2464
GO_RESPONSE_TO_FATTY_ACID	0.1807	0.082	0.1566
GO_REGULATION_OF_LAMELLIPODIUM_ORGANIZATION	0.2716	0.0706	0.2029
GO_REGULATION_OF_THYMOCYTE_APOPTOTIC_PROCESS	0.0887	0.3535	0.076
GO_POSITIVE_REGULATION_OF_T_CELL_MEDIATED_CYTOTOXICITY	0.4252	0.0035	0.0034
GO_CELLULAR_RESPONSE_TO_GLUCOSE_STARVATION	0.0497	0.1338	0.0405
GO_ALPHA_LINOLENIC_ACID_METABOLIC_PROCESS	0.057	0.1537	0.4687
GO_NEGATIVE_REGULATION_OF_BINDING	0.2576	0.1566	0.0515
GO_CENTROSOME_DUPLICATION	0.6604	0.6679	0.5735
GO_POSITIVE_REGULATION_OF_CHONDROCYTE_DIFFERENTIATION	0.4554	0.5808	0.0113
GO_NEGATIVE_REGULATION_OF_TRANSMEMBRANE_RECEPTOR_PROTEIN_SERINE_THREONINE_KINASE_SIGNALING_PATHWAY	0.166	0.2014	0
GO_RESPONSE_TO_CALCIUM_ION	0.1448	0.499	0.1922
GO_EMBRYONIC_SKELETAL_SYSTEM_DEVELOPMENT	0.5343	0.5058	0.065
GO_FATTY_ACYL_COA_METABOLIC_PROCESS	0.2092	0.6331	0.6591
GO_DICARBOXYLIC_ACID_METABOLIC_PROCESS	0.4945	0.2477	0.261
GO_REGULATION_OF_DENDRITIC_SPINE_DEVELOPMENT	0.925	0.8118	0.3883
GO_PHOSPHATIDYLINOSITOL_3_PHOSPHATE_BIOSYNTHETIC_PROCESS	0.0122	0.0005	0.2031
GO_REGULATION_OF_SECONDARY_METABOLIC_PROCESS	0.6579	1	0.9336
GO_SCHWANN_CELL_DEVELOPMENT	0.1218	0.3618	0.122
GO_REGULATION_OF_THE_FORCE_OF_HEART_CONTRACTION	0.0528	0.0436	0.0009
GO_REGULATION_OF_CARDIAC_MUSCLE_CONTRACTION_BY_CALCIUM_ION_SIGNALING	0.2518	0.1832	0.7217
GO_CARDIAC_VENTRICLE_DEVELOPMENT	0.9517	0.8076	0.786
GO_REGULATION_OF_EPITHELIAL_CELL_DIFFERENTIATION_INVOLVED_IN_KIDNEY_DEVELOPMENT	0.5944	0.0587	0.9121
GO_REGULATION_OF_LEUKOCYTE_DEGRANULATION	0.0025	0.1949	0.2261
GO_OLFACTORY_LOBE_DEVELOPMENT	0.1329	0.0887	0.4613
GO_REGULATION_OF_SYNAPSE_MATURATION	0.7126	0.8728	0.7977
GO_REGULATION_OF_WNT_SIGNALING_PATHWAY_PLANAR_CELL_POLARITY_PATHWAY	0.1322	0.5411	0.0924
GO_BRANCHED_CHAIN_AMINO_ACID_METABOLIC_PROCESS	0.4279	0.1084	0.14
GO_DENDRITE_MORPHOGENESIS	0.2734	0.0267	0.0988
GO_NEGATIVE_REGULATION_OF_MONOOXYGENASE_ACTIVITY	0.0286	0.1641	0.0392
GO_RESPONSE_TO_ALKALOID	0.6066	0.6585	0.0215
GO_POSITIVE_REGULATION_OF_NUCLEAR_DIVISION	0.4727	0.9531	0.8416
GO_NEGATIVE_REGULATION_OF_CELL_CYCLE_ARREST	0.3308	0.4934	0.8257
GO_THIOESTER_BIOSYNTHETIC_PROCESS	0.4723	0.8665	0.5684
GO_REGULATION_OF_RESPONSE_TO_INTERFERON_GAMMA	0.0239	0.1443	0.2272
GO_NEUROBLAST_PROLIFERATION	0.0374	0.1282	0.0454
GO_PALLIUM_DEVELOPMENT	0.5382	0.0038	0.7364
GO_GOLGI_ORGANIZATION	0.6977	0.4719	0.8922
GO_REGULATION_OF_SISTER_CHROMATID_COHESION	0.6431	0.6192	0.9987
GO_POSITIVE_REGULATION_OF_BLOOD_CIRCULATION	0.0717	0.0595	0.0002
GO_POSITIVE_REGULATION_OF_TRIGLYCERIDE_LIPASE_ACTIVITY	0.2533	0.0133	0.0058
GO_MUSCLE_ORGAN_DEVELOPMENT	0.9268	0.6698	0.7293
GO_COPPER_ION_TRANSPORT	0.2907	0.4037	0.4934
GO_REGULATION_OF_STEROID_BIOSYNTHETIC_PROCESS	0.5993	0.1011	0.0166
GO_REGULATION_OF_INTRINSIC_APOPTOTIC_SIGNALING_PATHWAY	0.213	0.0523	0.0352
GO_MYOFIBRIL_ASSEMBLY	0.7008	0.3346	0.0197
GO_REGULATION_OF_ENDOPLASMIC_RETICULUM_UNFOLDED_PROTEIN_RESPONSE	0.0429	0.0243	0.0063
GO_POSITIVE_REGULATION_OF_PROTEIN_IMPORT	0.3036	0.0847	0.4093
GO_FOLIC_ACID_METABOLIC_PROCESS	0.3636	0.1754	0.0648
GO_RESPONSE_TO_GROWTH_HORMONE	0.0284	0.0036	0.0493
GO_REGULATION_OF_ORGAN_MORPHOGENESIS	0.0923	0.3584	0.536
GO_NEGATIVE_REGULATION_OF_CARTILAGE_DEVELOPMENT	0.8954	0.2803	0.9085
GO_REGULATION_OF_EPITHELIAL_CELL_PROLIFERATION	0.0821	0.0662	0.143
GO_ACTIN_FILAMENT_BASED_PROCESS	0.0924	0.0011	0.0722
GO_NEGATIVE_REGULATION_OF_HISTONE_MODIFICATION	0.3167	0.9081	0.26
GO_GANGLION_DEVELOPMENT	0.8519	0.1808	0.8439
GO_NEURAL_CREST_CELL_DIFFERENTIATION	0.4757	0.4452	0.152
GO_POSITIVE_REGULATION_OF_ACTION_POTENTIAL	0.0521	0.2341	0.3626
GO_CRISTAE_FORMATION	0.8915	0.2608	0.5372
GO_REGULATION_OF_FIBROBLAST_APOPTOTIC_PROCESS	0.283	0.1294	0.297
GO_EYE_DEVELOPMENT	0.8795	0.1168	0.3627
GO_SIGNAL_TRANSDUCTION_IN_ABSENCE_OF_LIGAND	0.8085	0.214	0.3022
GO_NEGATIVE_REGULATION_OF_CARBOHYDRATE_METABOLIC_PROCESS	0.7494	0.0591	0.6114
GO_REGULATION_OF_TRIGLYCERIDE_CATABOLIC_PROCESS	0.1236	0.0096	0.0733
GO_RESPONSE_TO_LIPOPROTEIN_PARTICLE	0.0211	0.0584	0.0475
GO_AMINO_ACID_ACTIVATION	0.3303	0.9558	0.9215
GO_BEHAVIOR	0.201	0.0085	0.0725
GO_REGULATION_OF_LIPOPOLYSACCHARIDE_MEDIATED_SIGNALING_PATHWAY	0.0607	0.2508	0.2258
GO_SYNCYTIUM_FORMATION	0.8095	0.3397	0.0844
GO_NEGATIVE_REGULATION_OF_RECEPTOR_BINDING	0.4621	0.1742	0.2534
GO_T_CELL_ACTIVATION_INVOLVED_IN_IMMUNE_RESPONSE	0.4594	0.901	0.5902
GO_COLUMNAR_CUBOIDAL_EPITHELIAL_CELL_DEVELOPMENT	0.098	0.0863	0.8602
GO_GLYCOLIPID_BIOSYNTHETIC_PROCESS	0.8318	0.0577	0.0614
GO_ADENYLATE_CYCLASE_ACTIVATING_DOPAMINE_RECEPTOR_SIGNALING_PATHWAY	0.1946	0.0822	0.197
GO_BONE_CELL_DEVELOPMENT	0.3066	0.1271	0.2402
GO_REGULATION_OF_CELL_CYCLE_G1_S_PHASE_TRANSITION	0.5795	0.614	0.9583
GO_NUCLEUS_LOCALIZATION	0.6637	0.2029	0.5645
GO_CELLULAR_MONOVALENT_INORGANIC_CATION_HOMEOSTASIS	0.0573	0.1836	0.0527
GO_REGULATION_OF_RNA_POLYMERASE_II_TRANSCRIPTIONAL_PREINITIATION_COMPLEX_ASSEMBLY	0.4418	0.9677	0.9068
GO_REGULATION_OF_T_HELPER_2_CELL_DIFFERENTIATION	0.1262	0.2339	0.7455
GO_METANEPHROS_DEVELOPMENT	0.6735	0.1476	0.1428
GO_AMMONIUM_ION_METABOLIC_PROCESS	0.0726	0.0893	0.0266
GO_PARENTAL_BEHAVIOR	0.7196	0.6665	NA(filtered)
GO_COPPER_ION_HOMEOSTASIS	0.0976	0.0735	0.012
GO_NEGATIVE_REGULATION_OF_ENDOTHELIAL_CELL_MIGRATION	0.5331	0.0648	0.0781
GO_CELLULAR_RESPONSE_TO_CADMIUM_ION	0.2588	0.1844	0.3021
GO_REGULATION_OF_MACROPHAGE_ACTIVATION	0.0612	0.0076	0.003
GO_RESPONSE_TO_INACTIVITY	0.166	0.6593	0.7186
GO_MICROTUBULE_CYTOSKELETON_ORGANIZATION	0.8654	0.6891	0.874
GO_POSITIVE_REGULATION_OF_PROTEIN_LOCALIZATION_TO_CELL_SURFACE	0.4655	0.7251	0.8097
GO_CELLULAR_RESPONSE_TO_HORMONE_STIMULUS	0.2124	0.001	0.0489
GO_STEM_CELL_DIVISION	0.1074	0.064	0.7283
GO_SUPEROXIDE_ANION_GENERATION	0.0105	0.326	NA(filtered)
GO_REGULATION_OF_BMP_SIGNALING_PATHWAY	0.3088	0.5077	0.1805
GO_INTRASPECIES_INTERACTION_BETWEEN_ORGANISMS	0.6679	0.6162	0.4587
GO_NEGATIVE_REGULATION_OF_TYPE_2_IMMUNE_RESPONSE	0.0288	0.3219	0.0101
GO_REGULATION_OF_MYOBLAST_PROLIFERATION	0.5645	0.2927	0.5379
GO_SENSORY_PERCEPTION_OF_LIGHT_STIMULUS	0.2374	0.1779	0.9088
GO_G_PROTEIN_COUPLED_RECEPTOR_SIGNALING_PATHWAY_COUPLED_TO_CYCLIC_NUCLEOTIDE_SECOND_MESSENGER	0.005	0.008	0.037
GO_GLUTAMINE_FAMILY_AMINO_ACID_METABOLIC_PROCESS	0.3232	0.2436	0.0275
GO_POSITIVE_REGULATION_OF_INNATE_IMMUNE_RESPONSE	0.5269	0.4665	0.4017
GO_CEREBELLAR_CORTEX_MORPHOGENESIS	0.312	0.0542	0.0875
GO_MEMORY	0.8574	0.7435	0.4916
GO_REGULATION_OF_TISSUE_REMODELING	0.0076	0.004	0.0096
GO_NEURONAL_STEM_CELL_DIVISION	0.0258	0.0806	0.2487
GO_POSITIVE_REGULATION_OF_SODIUM_ION_TRANSMEMBRANE_TRANSPORT	0.3711	0.1317	0.0894
GO_PYRIMIDINE_RIBONUCLEOSIDE_CATABOLIC_PROCESS	0.2177	1	0.5534
GO_NEGATIVE_REGULATION_OF_RESPONSE_TO_FOOD	0.8099	0.1768	0.6286
GO_GLYCOSIDE_METABOLIC_PROCESS	0.1873	0.6877	0.7573
GO_FEMALE_MEIOTIC_DIVISION	0.3942	0.924	0.1847
GO_GLUTAMATE_METABOLIC_PROCESS	0.1145	0.299	0.1455
GO_ESTABLISHMENT_OF_NUCLEUS_LOCALIZATION	0.7189	0.1793	0.5148
GO_REGULATION_OF_DNA_DAMAGE_RESPONSE_SIGNAL_TRANSDUCTION_BY_P53_CLASS_MEDIATOR	0.8117	0.9062	0.2518
GO_CELLULAR_RESPONSE_TO_ETHANOL	0.9497	0.1131	0.2652
GO_CILIUM_MOVEMENT	1	0.9715	0.9956
GO_REGULATION_OF_ACTIN_NUCLEATION	0.8571	0.4078	0.7981
GO_NEGATIVE_REGULATION_OF_NERVOUS_SYSTEM_DEVELOPMENT	0.8672	0.0025	0.0119
GO_PRIMARY_ALCOHOL_METABOLIC_PROCESS	0.2361	0.3152	0.2374
GO_REGULATION_OF_FEMALE_GONAD_DEVELOPMENT	0.1996	0.1877	0.4427
GO_HISTONE_DEUBIQUITINATION	1	0.1485	0.7438
GO_CELLULAR_RESPONSE_TO_PROSTAGLANDIN_STIMULUS	0.0468	0.0077	0.0051
GO_POSITIVE_REGULATION_OF_PROTEIN_SECRETION	0.0614	0.1028	0.2742
GO_T_CELL_HOMEOSTASIS	0.2355	0.0521	0.0788
GO_SISTER_CHROMATID_COHESION	0.6643	0.9158	0.9719
GO_PROSTATE_GLAND_GROWTH	0.022	0.3129	0.0025
GO_REGULATION_OF_ALCOHOL_BIOSYNTHETIC_PROCESS	0.0648	0.0651	0.0103
GO_NIK_NF_KAPPAB_SIGNALING	0.8106	0.9963	0.4527
GO_REGULATION_OF_CARDIAC_MUSCLE_CELL_DIFFERENTIATION	0.7699	0.5304	0.4187
GO_GERM_CELL_DEVELOPMENT	0.5447	0.0775	0.326
GO_ENDOCRINE_SYSTEM_DEVELOPMENT	0.5569	0.1635	0.0788
GO_COFACTOR_BIOSYNTHETIC_PROCESS	0.649	0.3938	0.577
GO_ANTIGEN_PROCESSING_AND_PRESENTATION_OF_PEPTIDE_ANTIGEN_VIA_MHC_CLASS_I	0.6741	0.6069	0.2572
GO_POSITIVE_REGULATION_OF_TRANSCRIPTION_FROM_RNA_POLYMERASE_II_PROMOTER_IN_RESPONSE_TO_ENDOPLASMIC_RETICULUM_STRESS	0.021	0.1205	0.0101
GO_REGULATION_OF_MESONEPHROS_DEVELOPMENT	0.066	0.0153	0.0419
GO_CELLULAR_RESPONSE_TO_BIOTIC_STIMULUS	0.0003	0.0087	0
GO_GLUTAMATE_RECEPTOR_SIGNALING_PATHWAY	0.0786	0.0331	0.0861
GO_NEGATIVE_REGULATION_OF_CELL_DEVELOPMENT	0.8337	0.003	0.0239
GO_RETINOIC_ACID_METABOLIC_PROCESS	0.6319	0.582	0.579
GO_RESPIRATORY_BURST	0.0012	0.202	0.027
GO_POSITIVE_REGULATION_OF_INTERLEUKIN_8_PRODUCTION	0.3484	0.2123	0.3153
GO_REGULATION_OF_PROSTAGLANDIN_SECRETION	0.5708	0.7998	0.4872
GO_NEURAL_TUBE_FORMATION	0.5228	0.292	0.61
GO_POSITIVE_REGULATION_BY_HOST_OF_VIRAL_PROCESS	0.3873	0.3518	0.0712
GO_MODULATION_BY_HOST_OF_VIRAL_PROCESS	0.2736	0.2406	0.0418
GO_PROTEIN_DEPOLYMERIZATION	0.1074	0.0998	0.2487
GO_REGULATION_OF_MEMBRANE_DEPOLARIZATION	0.217	0.005	0.1482
GO_POSITIVE_REGULATION_OF_PROTEASOMAL_PROTEIN_CATABOLIC_PROCESS	0.4635	0.7633	0.2299
GO_REGULATION_OF_PHAGOCYTOSIS	0.0036	0.0165	0.0082
GO_MORPHOGENESIS_OF_A_BRANCHING_STRUCTURE	0.064	0.0418	0.413
GO_NEURONAL_STEM_CELL_POPULATION_MAINTENANCE	0.7367	0.5914	0.9238
GO_POSITIVE_REGULATION_OF_SODIUM_ION_TRANSMEMBRANE_TRANSPORTER_ACTIVITY	0.355	0.1422	0.8937
GO_DENDRITIC_CELL_DIFFERENTIATION	0.1116	0.1471	0.4896
GO_LIPOPROTEIN_METABOLIC_PROCESS	0.1497	0	0.0002
GO_POSITIVE_REGULATION_OF_HUMORAL_IMMUNE_RESPONSE	0.0738	0.0478	0.1242
GO_NEGATIVE_REGULATION_OF_CELL_ACTIVATION	0.0419	0.02	0.0207
GO_POSITIVE_REGULATION_OF_EXTRINSIC_APOPTOTIC_SIGNALING_PATHWAY_IN_ABSENCE_OF_LIGAND	0.8883	0.6291	0.7931
GO_ATRIAL_SEPTUM_DEVELOPMENT	0.9335	0.9483	0.7329
GO_NEGATIVE_REGULATION_OF_SUBSTRATE_ADHESION_DEPENDENT_CELL_SPREADING	0.4514	0.0553	0.0801
GO_NEGATIVE_REGULATION_OF_NEUROLOGICAL_SYSTEM_PROCESS	0.1835	0.2462	0.3008
GO_REGULATION_OF_DNA_METHYLATION	0.476	0.9799	0.6484
GO_RESPONSE_TO_PROSTAGLANDIN_E	0.0439	0.0018	0.0076
GO_CARBOHYDRATE_TRANSPORT	0.0111	0.0543	0.1791
GO_VASCULAR_SMOOTH_MUSCLE_CONTRACTION	0.0142	0.0022	0.0107
GO_PROTEIN_LOCALIZATION_TO_ORGANELLE	0.0943	0.0854	0.0322
GO_CELLULAR_MODIFIED_AMINO_ACID_METABOLIC_PROCESS	0.3762	0.3674	0.5508
GO_REGULATION_OF_CHEMOTAXIS	0.057	0	0.0002
GO_POSITIVE_REGULATION_OF_CARDIAC_MUSCLE_CELL_DIFFERENTIATION	0.7144	0.7028	0.3639
GO_REGULATION_OF_LIPID_METABOLIC_PROCESS	0.0005	0.0072	0.0005
GO_REGULATION_OF_NEUROTRANSMITTER_SECRETION	0.1276	0.9848	0.4686
GO_NEGATIVE_REGULATION_OF_MULTICELLULAR_ORGANISMAL_METABOLIC_PROCESS	0.7604	0.7613	0.5185
GO_REGULATION_OF_MAST_CELL_ACTIVATION	0.0029	0.1796	0.2375
GO_CALCIUM_MEDIATED_SIGNALING	0.1311	0.0142	0.0589
GO_ADENOHYPOPHYSIS_DEVELOPMENT	0.7761	0.0686	0.535
GO_CELLULAR_RESPONSE_TO_INSULIN_STIMULUS	0.2013	0.0982	0.2556
GO_NEGATIVE_REGULATION_OF_ENDOTHELIAL_CELL_APOPTOTIC_PROCESS	0.2033	0.3672	0.1518
GO_REGULATION_OF_PSEUDOPODIUM_ASSEMBLY	0.6957	0.3089	0.8949
GO_REGULATION_OF_CHEMOKINE_SECRETION	0.1124	0.0156	0.7615
GO_ACTIN_FILAMENT_BUNDLE_ORGANIZATION	0.2991	0.0058	0.1534
GO_SYNAPSE_ORGANIZATION	0.2183	0.2242	0.0957
GO_PROTEIN_HOMOTETRAMERIZATION	0.9404	0.3875	0.8559
GO_NEGATIVE_REGULATION_OF_CELL_CELL_ADHESION	0.1433	0.0182	0.0873
GO_REGULATION_OF_MUSCLE_HYPERTROPHY	0.3095	0.0602	0.0079
GO_PROSTANOID_BIOSYNTHETIC_PROCESS	0.0876	0.8167	0.4325
GO_REGULATION_OF_CELLULAR_AMIDE_METABOLIC_PROCESS	0.7683	0.1082	0.6474
GO_POSITIVE_REGULATION_OF_DEPHOSPHORYLATION	0.4866	0.1011	0.3825
GO_DNA_DOUBLE_STRAND_BREAK_PROCESSING	0.3471	0.9767	0.3479
GO_NEGATIVE_REGULATION_OF_EPITHELIAL_CELL_PROLIFERATION	0.11	0.6708	0.2915
GO_NEGATIVE_REGULATION_OF_CELL_CYCLE_G1_S_PHASE_TRANSITION	0.7508	0.9868	0.9684
GO_NECROPTOTIC_PROCESS	0.4188	0.1086	0.1826
GO_REGULATION_OF_VIRAL_INDUCED_CYTOPLASMIC_PATTERN_RECOGNITION_RECEPTOR_SIGNALING_PATHWAY	0.7235	0.0647	0.2762
GO_LIPID_STORAGE	0.0894	0.0087	0.0055
GO_REGULATION_OF_ION_HOMEOSTASIS	0.0044	0.0001	0.005
GO_POSITIVE_REGULATION_OF_MONOOXYGENASE_ACTIVITY	0.0051	0.1373	0.0435
GO_REGULATION_OF_LEUKOCYTE_DIFFERENTIATION	0.0616	0.067	0.2007
GO_PYRIMIDINE_RIBONUCLEOTIDE_METABOLIC_PROCESS	0.3516	0.6587	0.2498
GO_REGULATION_OF_SODIUM_ION_TRANSMEMBRANE_TRANSPORT	0.0014	0.0412	0.1795
GO_DNA_ALKYLATION	0.9921	0.9489	0.9832
GO_POSITIVE_REGULATION_OF_AXON_EXTENSION	0.3316	0.2697	0.2269
GO_EAR_DEVELOPMENT	0.3006	0.0048	0.1601
GO_POSITIVE_REGULATION_OF_MULTI_ORGANISM_PROCESS	0.6998	0.7097	0.3545
GO_REGULATION_OF_MACROPHAGE_DERIVED_FOAM_CELL_DIFFERENTIATION	0.1698	0.0585	0.031
GO_POSITIVE_REGULATION_OF_GLYCOPROTEIN_METABOLIC_PROCESS	0.894	0.5115	0.7664
GO_HEPATICOBILIARY_SYSTEM_DEVELOPMENT	0.6582	0.8227	0.4571
GO_REGULATION_OF_TELOMERASE_RNA_LOCALIZATION_TO_CAJAL_BODY	0.5048	0.931	0.9414
GO_TRANSITION_METAL_ION_HOMEOSTASIS	0.4543	0.4796	0.3264
GO_CARTILAGE_DEVELOPMENT_INVOLVED_IN_ENDOCHONDRAL_BONE_MORPHOGENESIS	0.2345	0.2789	0.2302
GO_PHOSPHATIDYLETHANOLAMINE_ACYL_CHAIN_REMODELING	0.0773	0.5638	0.0767
GO_REGULATION_OF_METAL_ION_TRANSPORT	0.0011	0.0359	0.2584
GO_POSITIVE_REGULATION_OF_ACTIN_FILAMENT_DEPOLYMERIZATION	0.1544	0.1925	1
GO_POSITIVE_REGULATION_OF_HAIR_CYCLE	0.4019	0.5968	0.2929
GO_REGULATION_OF_EXIT_FROM_MITOSIS	0.5209	0.8996	0.9253
GO_REGULATION_OF_SYNAPTIC_VESICLE_TRANSPORT	0.1331	0.8984	0.397
GO_POSITIVE_CHEMOTAXIS	0.4293	0.0418	0.0681
GO_REGULATION_OF_TRANSCRIPTION_INITIATION_FROM_RNA_POLYMERASE_II_PROMOTER	0.5464	0.9469	0.9813
GO_ZINC_ION_HOMEOSTASIS	0.349	0.2182	0.6294
GO_REGULATION_OF_CATION_CHANNEL_ACTIVITY	0.2863	0.2846	0.2975
GO_EXECUTION_PHASE_OF_APOPTOSIS	0.396	0.118	0.1867
GO_MRNA_3_END_PROCESSING	0.5157	0.5187	0.6095
GO_CHAPERONE_MEDIATED_PROTEIN_FOLDING	0.2811	0.0007	0.0495
GO_LIPOPROTEIN_LOCALIZATION	0.1259	0.0049	0.0029
GO_RNA_PHOSPHODIESTER_BOND_HYDROLYSIS_EXONUCLEOLYTIC	0.9983	0.9995	0.3976
GO_CRANIAL_SKELETAL_SYSTEM_DEVELOPMENT	0.9612	0.6704	0.3294
GO_PROTEIN_PALMITOYLATION	1	0.4115	0.6182
GO_PIGMENTATION	0.3892	0.268	0.6665
GO_REGULATION_OF_NEURON_DEATH	0.0938	0.0396	0.0038
GO_REGULATION_OF_CELL_SIZE	0.2453	0.0738	0.1748
GO_ASTROCYTE_DEVELOPMENT	0.9541	0.4086	0.1968
GO_REGULATION_OF_ESTABLISHMENT_OF_PLANAR_POLARITY	0.1786	0.8331	0.8319
GO_RENAL_VESICLE_DEVELOPMENT	0.8592	0.2133	0.9319
GO_PYRIMIDINE_NUCLEOSIDE_TRIPHOSPHATE_BIOSYNTHETIC_PROCESS	0.371	0.6663	0.2606
GO_EMBRYONIC_CAMERA_TYPE_EYE_FORMATION	0.5729	0.8544	0.0459
GO_PHOSPHATIDYLCHOLINE_ACYL_CHAIN_REMODELING	0.0835	0.5995	0.0954
GO_ENSHEATHMENT_OF_NEURONS	0.2532	0.3369	0.377
GO_SIGNAL_PEPTIDE_PROCESSING	0.7583	0.2444	0.3675
GO_ORGANIC_CYCLIC_COMPOUND_CATABOLIC_PROCESS	0.9989	1	0.3099
GO_NEURON_FATE_COMMITMENT	0.1602	0.4603	0.3514
GO_NEGATIVE_REGULATION_OF_LEUKOCYTE_PROLIFERATION	0.0466	0.1707	0.1187
GO_REGULATION_OF_RHO_PROTEIN_SIGNAL_TRANSDUCTION	0.289	0.0127	0.055
GO_REGULATION_OF_DOUBLE_STRAND_BREAK_REPAIR_VIA_HOMOLOGOUS_RECOMBINATION	0.0343	0.0686	0.284
GO_ADAPTIVE_IMMUNE_RESPONSE	0.0004	0.001	0.0613
GO_MAMMARY_GLAND_EPITHELIUM_DEVELOPMENT	0.0114	0.0802	0.0661
GO_ANATOMICAL_STRUCTURE_REGRESSION	0.8666	0.7758	0.967
GO_POSITIVE_REGULATION_OF_LEUKOCYTE_MIGRATION	0.2874	0	0.0063
GO_AMMONIUM_TRANSMEMBRANE_TRANSPORT	0.7755	0.6278	0.7776
GO_TOR_SIGNALING	0.7507	0.7266	0.4726
GO_AMINO_ACID_BETAINE_TRANSPORT	0.8819	0.5861	0.8341
GO_POSITIVE_REGULATION_OF_CAMP_METABOLIC_PROCESS	0.1303	0.2972	0.2013
GO_REGULATION_OF_PHOSPHATIDYLINOSITOL_3_KINASE_SIGNALING	0.0025	0	0.1285
GO_ACTIVATION_OF_PROTEIN_KINASE_ACTIVITY	0.012	0.0023	0.0063
GO_DNA_PACKAGING	1	0.9997	1
GO_PROTEIN_O_LINKED_FUCOSYLATION	0.2248	NA(filtered)	NA(filtered)
GO_REGULATION_OF_INTRACELLULAR_PROTEIN_TRANSPORT	0.8265	0.1267	0.3417
GO_NEGATIVE_REGULATION_OF_ENDOTHELIAL_CELL_PROLIFERATION	0.0656	0.0557	0.0054
GO_POSITIVE_REGULATION_OF_NFAT_PROTEIN_IMPORT_INTO_NUCLEUS	0.0608	0.189	0.5587
GO_NADH_METABOLIC_PROCESS	0.7396	0.289	0.1249
GO_REGULATION_OF_POSTTRANSCRIPTIONAL_GENE_SILENCING	0.1132	0.1261	0.767
GO_RESPONSE_TO_ALCOHOL	0.68	0.0613	0.0877
GO_NATURAL_KILLER_CELL_ACTIVATION_INVOLVED_IN_IMMUNE_RESPONSE	0.3887	0.1789	0.2054
GO_EYE_MORPHOGENESIS	0.9545	0.0737	0.7262
GO_SOMATIC_CELL_DNA_RECOMBINATION	0.4392	0.598	0.4047
GO_NEGATIVE_REGULATION_OF_CALCIUM_ION_TRANSMEMBRANE_TRANSPORT	0.1877	0.261	0.8623
GO_MACROMOLECULE_DEACYLATION	1	0.9415	0.9962
GO_EXCRETION	0.0886	0.4665	0.034
GO_POSITIVE_REGULATION_OF_COAGULATION	0.36	0.1309	0.2153
GO_ANGIOGENESIS_INVOLVED_IN_WOUND_HEALING	0.5844	0.2367	0.3767
GO_HOMOLOGOUS_CHROMOSOME_SEGREGATION	0.2872	0.8097	0.4214
GO_POSITIVE_REGULATION_OF_NUCLEOSIDE_METABOLIC_PROCESS	0.6763	0.0259	0.244
GO_RIBONUCLEOPROTEIN_COMPLEX_BIOGENESIS	0.9993	0.9998	0.8955
GO_POSITIVE_REGULATION_OF_MULTICELLULAR_ORGANISMAL_METABOLIC_PROCESS	0.9251	0.7921	0.4442
GO_SPLEEN_DEVELOPMENT	0.4328	0.4484	0.0492
GO_NEGATIVE_REGULATION_OF_CARDIAC_MUSCLE_CELL_APOPTOTIC_PROCESS	0.1246	0.1827	0.3968
GO_MAGNESIUM_ION_TRANSMEMBRANE_TRANSPORT	1	0.0707	0.628
GO_NEGATIVE_REGULATION_OF_LYMPHOCYTE_DIFFERENTIATION	0.2727	0.2449	0.1652
GO_POSITIVE_REGULATION_OF_PROTEOLYSIS	0.8245	0.6647	0.0464
GO_GANGLIOSIDE_BIOSYNTHETIC_PROCESS	1	0.4205	0.366
GO_REGULATION_OF_CELLULAR_RESPIRATION	0.073	0.2886	0.0953
GO_REGULATION_OF_ENDOPLASMIC_RETICULUM_STRESS_INDUCED_INTRINSIC_APOPTOTIC_SIGNALING_PATHWAY	0.7072	0.6435	0.1429
GO_NEGATIVE_REGULATION_OF_NITRIC_OXIDE_METABOLIC_PROCESS	0.0751	0.0089	0.0216
GO_PROTEIN_UBIQUITINATION_INVOLVED_IN_UBIQUITIN_DEPENDENT_PROTEIN_CATABOLIC_PROCESS	0.8766	0.997	0.8624
GO_SMOOTH_MUSCLE_CELL_DIFFERENTIATION	0.8874	0.2007	0.9231
GO_NUCLEOTIDE_TRANSPORT	0.617	0.368	0.4199
GO_BLOOD_COAGULATION_INTRINSIC_PATHWAY	0.0108	0.0018	0.1496
GO_CELLULAR_SODIUM_ION_HOMEOSTASIS	0.0004	0.0062	0.01
GO_EMBRYONIC_CRANIAL_SKELETON_MORPHOGENESIS	0.9548	0.6583	0.3303
GO_DNA_INTEGRATION	0.6724	0.435	0.9334
GO_RETINA_MORPHOGENESIS_IN_CAMERA_TYPE_EYE	0.8661	0.6825	0.1348
GO_ADENYLATE_CYCLASE_INHIBITING_G_PROTEIN_COUPLED_RECEPTOR_SIGNALING_PATHWAY	0.2801	0.0161	0.3266
GO_PROTEOGLYCAN_METABOLIC_PROCESS	0.1892	0	0.15
GO_CELLULAR_RESPONSE_TO_ALCOHOL	0.5646	0.2156	0.5195
GO_NEGATIVE_REGULATION_OF_CELLULAR_SENESCENCE	0.5221	0.9489	0.0911
GO_GUANOSINE_CONTAINING_COMPOUND_METABOLIC_PROCESS	0.1809	0.9584	0.7215
GO_ODONTOGENESIS	0.8968	0.264	0.7564
GO_NEGATIVE_REGULATION_OF_BLOOD_PRESSURE	0.2421	0.085	0.053
GO_NEGATIVE_REGULATION_OF_EPIDERMAL_CELL_DIFFERENTIATION	0.9678	0.4248	0.8978
GO_POSITIVE_REGULATION_OF_SMOOTHENED_SIGNALING_PATHWAY	0.1739	0.2744	0.0003
GO_ACROSOME_REACTION	1	0.6936	0.5779
GO_NEGATIVE_REGULATION_OF_KERATINOCYTE_PROLIFERATION	0.913	0.8044	0.9019
GO_LYSOSOME_LOCALIZATION	0.1282	0.3698	0.3783
GO_POSITIVE_REGULATION_OF_T_CELL_MEDIATED_IMMUNITY	0.3853	0.3041	0.0544
GO_DETECTION_OF_MECHANICAL_STIMULUS	0.2412	0.0409	0.1922
GO_MEMBRANE_DEPOLARIZATION	0.173	0.1521	0.0119
GO_RESPONSE_TO_FOLIC_ACID	0.4115	0.2214	0.2402
GO_PSEUDOURIDINE_SYNTHESIS	0.9075	0.7235	0.1678
GO_POSITIVE_REGULATION_OF_INTERLEUKIN_13_PRODUCTION	0.7619	0.5376	0.8407
GO_REGULATION_OF_MACROPHAGE_CHEMOTAXIS	0.2024	0.1303	0.1648
GO_POSITIVE_REGULATION_OF_MULTICELLULAR_ORGANISM_GROWTH	0.3731	0.2098	0.179
GO_FATTY_ACID_DERIVATIVE_TRANSPORT	0.0217	0.0657	0.2343
GO_ACTION_POTENTIAL	0.2949	0.4329	0.7754
GO_INOSITOL_LIPID_MEDIATED_SIGNALING	0.0231	0	0.2648
GO_REGULATION_OF_ASTROCYTE_DIFFERENTIATION	0.4741	0.4179	0.0525
GO_NOTOCHORD_DEVELOPMENT	0.1767	0.3716	0.5932
GO_CHONDROITIN_SULFATE_BIOSYNTHETIC_PROCESS	0.0648	0.0026	0.0445
GO_ER_TO_GOLGI_VESICLE_MEDIATED_TRANSPORT	0.7818	0.8116	0.812
GO_MITOCHONDRION_LOCALIZATION	0.8736	0.4532	0.5678
GO_ENDOPLASMIC_RETICULUM_ORGANIZATION	0.539	0.7247	0.5988
GO_SPECIFICATION_OF_ORGAN_IDENTITY	1	0.5506	0.5129
GO_DNA_TEMPLATED_TRANSCRIPTION_ELONGATION	0.2597	0.9916	1
GO_NEGATIVE_REGULATION_OF_PROTEIN_TYROSINE_KINASE_ACTIVITY	0.1702	0.0881	0.0522
GO_HEART_TRABECULA_FORMATION	0.3784	0.3563	0.5084
GO_RETROGRADE_TRANSPORT_ENDOSOME_TO_PLASMA_MEMBRANE	0.2768	0.3409	0.5453
GO_REGULATION_OF_SMOOTHENED_SIGNALING_PATHWAY	0.1447	0.7419	0.0112
GO_PROTEIN_TRANSMEMBRANE_TRANSPORT	0.1037	0.0779	0.0229
GO_MULTI_ORGANISM_ORGANELLE_ORGANIZATION	0.7729	0.8888	0.6602
GO_POSITIVE_REGULATION_OF_CARDIAC_MUSCLE_TISSUE_DEVELOPMENT	0.299	0.6339	0.5404
GO_LYSINE_METABOLIC_PROCESS	0.8218	0.7261	0.2615
GO_BLOOD_VESSEL_MORPHOGENESIS	0.0687	0.001	0
GO_CARBOHYDRATE_DERIVATIVE_BIOSYNTHETIC_PROCESS	0.6327	0.1452	0.1552
GO_REGULATION_OF_CELLULAR_RESPONSE_TO_HEAT	0.4789	0.4378	0.3331
GO_POSITIVE_REGULATION_OF_LIPID_CATABOLIC_PROCESS	0.5143	0.0228	0.1921
GO_HEART_PROCESS	0.2331	0.0184	0.1413
GO_PROTEIN_LOCALIZATION_TO_CHROMOSOME	0.0875	0.4398	0.5923
GO_RESPONSE_TO_EPIDERMAL_GROWTH_FACTOR	0.325	0.0186	0.2984
GO_OLIGOSACCHARIDE_BIOSYNTHETIC_PROCESS	0.0757	0.2175	0.3728
GO_CYTOCHROME_COMPLEX_ASSEMBLY	1	0.6122	0.0309
GO_EMBRYONIC_FORELIMB_MORPHOGENESIS	0.8714	0.2588	0.1472
GO_LYMPH_VESSEL_MORPHOGENESIS	0.5494	0.2726	0.1242
GO_S_ADENOSYLHOMOCYSTEINE_METABOLIC_PROCESS	0.7268	0.6887	0.5242
GO_REGULATION_OF_SYSTEMIC_ARTERIAL_BLOOD_PRESSURE_BY_RENIN_ANGIOTENSIN	0.0035	0.0012	0.0002
GO_AXIS_SPECIFICATION	0.946	0.4705	0.1012
GO_REGULATION_OF_CELL_CYCLE_PROCESS	0.9569	0.8374	0.9991
GO_REGULATION_OF_SYMBIOSIS_ENCOMPASSING_MUTUALISM_THROUGH_PARASITISM	0.7167	0.7068	0.7138
GO_REGULATION_OF_CYTOSOLIC_CALCIUM_ION_CONCENTRATION	0.011	0.1104	0.0093
GO_IMP_METABOLIC_PROCESS	0.3471	0.5398	0.6454
GO_ORGANIC_ACID_BIOSYNTHETIC_PROCESS	0.0253	0.5739	0.1312
GO_NEGATIVE_REGULATION_OF_DNA_TEMPLATED_TRANSCRIPTION_ELONGATION	0.6033	0.6315	0.1038
GO_NEGATIVE_REGULATION_OF_DNA_BINDING	0.9006	0.5306	0.3058
GO_CELLULAR_RESPONSE_TO_PH	0.0926	0.9233	0.4191
GO_INSULIN_LIKE_GROWTH_FACTOR_RECEPTOR_SIGNALING_PATHWAY	0.0112	0.0705	0.0971
GO_MULTIVESICULAR_BODY_SORTING_PATHWAY	0.7889	0.9337	0.9576
GO_POSITIVE_REGULATION_OF_PROTEIN_COMPLEX_DISASSEMBLY	0.182	0.346	0.6197
GO_NEGATIVE_REGULATION_OF_COAGULATION	0.1654	0.0004	0
GO_NEGATIVE_REGULATION_OF_KIDNEY_DEVELOPMENT	0.5612	0.058	0.2897
GO_REGULATION_OF_CATION_TRANSMEMBRANE_TRANSPORT	0.0011	0.113	0.2464
GO_GLYCEROLIPID_CATABOLIC_PROCESS	0.1281	0.0286	0.0028
GO_GROOMING_BEHAVIOR	0.3021	0.1457	0.6034
GO_DETERMINATION_OF_ADULT_LIFESPAN	0.1561	0.3928	0.1755
GO_GANGLIOSIDE_METABOLIC_PROCESS	0.6327	0.3168	0.6961
GO_POSITIVE_REGULATION_OF_MYELOID_LEUKOCYTE_MEDIATED_IMMUNITY	0.0022	0.1271	0.3354
GO_NEGATIVE_REGULATION_OF_LYMPHOCYTE_MEDIATED_IMMUNITY	0.0272	0.1202	0.4503
GO_REGULATION_OF_T_CELL_MIGRATION	0.2375	0.1025	0.106
GO_POSITIVE_REGULATION_OF_CARTILAGE_DEVELOPMENT	0.2356	0.5101	0.0241
GO_DEFINITIVE_HEMOPOIESIS	0.4721	0.4595	0.7885
GO_ENDOTHELIAL_TUBE_MORPHOGENESIS	0.9504	0.1392	0.5291
GO__DE_NOVO_PROTEIN_FOLDING	0.1294	0.0486	0.4241
GO_REGULATION_OF_MRNA_CATABOLIC_PROCESS	0.2303	0.8436	0.9539
GO_ANDROGEN_BIOSYNTHETIC_PROCESS	0.587	0.433	0.8519
GO_REGULATION_OF_VESICLE_MEDIATED_TRANSPORT	0.0018	0.0015	0.0008
GO_REGULATION_OF_FIBROBLAST_GROWTH_FACTOR_RECEPTOR_SIGNALING_PATHWAY	0.8954	0.2295	0.4613
GO_REGULATION_OF_MICROTUBULE_POLYMERIZATION	0.1083	0.5453	0.2097
GO_DEFENSE_RESPONSE_TO_VIRUS	0.3335	0.2071	0.558
GO_RNA_SPLICING_VIA_ENDONUCLEOLYTIC_CLEAVAGE_AND_LIGATION	0.8377	0.9358	0.9723
GO_RESPONSE_TO_ACID_CHEMICAL	0.6109	0.0143	0.098
GO_OVULATION_CYCLE	0.0471	0.4343	0.0728
GO_NEGATIVE_REGULATION_OF_WOUND_HEALING	0.4843	0.0044	0
GO_REGULATION_OF_BLOOD_PRESSURE	0.1141	0.0246	0.0014
GO_IN_UTERO_EMBRYONIC_DEVELOPMENT	0.8664	0.0115	0.3787
GO_ESTABLISHMENT_OF_MITOCHONDRION_LOCALIZATION	0.5327	0.7972	0.4422
GO_ALPHA_BETA_T_CELL_DIFFERENTIATION	0.0562	0.8359	0.1386
GO_NEGATIVE_REGULATION_OF_MUSCLE_CELL_APOPTOTIC_PROCESS	0.0372	0.0887	0.1345
GO_RESPONSE_TO_AMINE	0.7081	0.3606	0.6821
GO_FACE_DEVELOPMENT	0.4057	0.191	0.1966
GO_RESPONSE_TO_MUSCLE_ACTIVITY	0.1006	0.0054	0.0227
GO_MALE_GAMETE_GENERATION	0.9326	0.3905	0.2642
GO_POSITIVE_REGULATION_OF_NEURON_PROJECTION_DEVELOPMENT	0.3157	0.1325	0.1273
GO_LYMPH_NODE_DEVELOPMENT	0.4028	0.5445	0.3107
GO_NEGATIVE_REGULATION_OF_HISTONE_METHYLATION	0.5423	0.8889	0.3839
GO_DIENCEPHALON_DEVELOPMENT	0.9119	0.5202	0.2149
GO_RHO_PROTEIN_SIGNAL_TRANSDUCTION	0.3237	0.3662	0.7739
GO_CELL_CELL_ADHESION	0.0468	0	0.0003
GO_REGULATION_OF_T_CELL_RECEPTOR_SIGNALING_PATHWAY	0.2622	0.0144	0.2418
GO_NEGATIVE_REGULATION_OF_NUCLEOCYTOPLASMIC_TRANSPORT	0.8737	0.4469	0.2586
GO_REGULATED_EXOCYTOSIS	0	0	0.0032
GO_ORGAN_REGENERATION	0.1457	0.2541	0.0992
GO_POSTREPLICATION_REPAIR	0.5745	0.982	0.6568
GO_PROTEIN_LOCALIZATION_TO_NUCLEUS	0.0618	0.0425	0.3052
GO_REGULATION_OF_GLIAL_CELL_DIFFERENTIATION	0.899	0.6289	0.1158
GO_REGULATION_OF_DNA_METABOLIC_PROCESS	0.6796	0.1883	0.5153
GO_EXTRINSIC_APOPTOTIC_SIGNALING_PATHWAY_VIA_DEATH_DOMAIN_RECEPTORS	0.2368	0.0324	0.0471
GO_EXPLORATION_BEHAVIOR	0.4374	0.637	0.1101
GO_ARTERY_DEVELOPMENT	0.4172	0.0308	0.0006
GO_TROPHECTODERMAL_CELL_DIFFERENTIATION	0.5309	0.4033	0.4139
GO_RIBOSOMAL_SMALL_SUBUNIT_ASSEMBLY	0.9841	0.8269	0.3968
GO_LUNG_EPITHELIUM_DEVELOPMENT	0.3377	0.7468	0.1623
GO_ACTIVATION_OF_MAPKKK_ACTIVITY	0.8826	0.8158	0.5393
GO_ACTIVATION_OF_MAPKK_ACTIVITY	0.1732	0.0033	0.4494
GO_DNA_SYNTHESIS_INVOLVED_IN_DNA_REPAIR	0.5848	0.9873	0.2488
GO_REGULATION_OF_ACTIN_FILAMENT_LENGTH	0.1286	0.0685	0.7086
GO_SECRETORY_GRANULE_ORGANIZATION	0.4824	0.6713	0.6309
GO_CENTRIOLE_ASSEMBLY	0.6093	0.5861	0.5537
GO_REGULATION_OF_ORGAN_FORMATION	0.3343	0.0054	0.3205
GO_REGULATION_OF_MESENCHYMAL_CELL_APOPTOTIC_PROCESS	0.7873	0.1948	0.0124
GO_REGULATION_OF_ADHERENS_JUNCTION_ORGANIZATION	0.477	0.0167	0.1318
GO_INTESTINAL_EPITHELIAL_CELL_DEVELOPMENT	0.5838	0.732	0.3639
GO_NEGATIVE_REGULATION_OF_GLIOGENESIS	0.8987	0.3692	0.8729
GO_REGULATION_OF_PLASMA_LIPOPROTEIN_PARTICLE_LEVELS	0.0183	0.0028	0.0008
GO_MULTI_ORGANISM_LOCALIZATION	0.17	0.4045	0.0828
GO_PH_REDUCTION	0.3371	0.7852	0.3224
GO_RESPONSE_TO_WOUNDING	0.1344	0.0002	0.0662
GO_POSITIVE_REGULATION_OF_CYTOSOLIC_CALCIUM_ION_CONCENTRATION_INVOLVED_IN_PHOSPHOLIPASE_C_ACTIVATING_G_PROTEIN_COUPLED_SIGNALING_PATHWAY	0.077	0.0972	0.3341
GO_LENS_DEVELOPMENT_IN_CAMERA_TYPE_EYE	0.444	0.5937	0.6618
GO_POSITIVE_REGULATION_OF_FATTY_ACID_METABOLIC_PROCESS	0.1032	0.1211	0.0635
GO_NEGATIVE_REGULATION_OF_RESPONSE_TO_EXTERNAL_STIMULUS	0.6013	0.0006	0
GO_REGULATION_OF_PHOSPHOLIPID_BIOSYNTHETIC_PROCESS	1	0.1713	0.1298
GO_NEGATIVE_REGULATION_OF_FIBROBLAST_PROLIFERATION	0.351	0.6656	0.8632
GO_RESPONSE_TO_HISTAMINE	0.3455	0.0727	0.1924
GO_REGULATION_OF_CARBOHYDRATE_METABOLIC_PROCESS	0.3889	0.0025	0.1863
GO_REGULATION_OF_CELL_MORPHOGENESIS_INVOLVED_IN_DIFFERENTIATION	0.8302	0.0747	0.1052
GO_CHROMATIN_ASSEMBLY_OR_DISASSEMBLY	0.9953	0.9996	1
GO_REGULATION_OF_MICROTUBULE_BASED_MOVEMENT	0.7247	0.5238	0.4089
GO_REGULATION_OF_VOLTAGE_GATED_CALCIUM_CHANNEL_ACTIVITY	0.0979	0.197	0.7881
GO_POSITIVE_REGULATION_OF_LEUKOCYTE_CHEMOTAXIS	0.1884	0.0001	0.0059
GO_REGULATION_OF_T_CELL_CHEMOTAXIS	0.2754	0.0765	0.23
GO_MUSCLE_CELL_PROLIFERATION	0.0717	0.0355	0.0275
GO_CELL_DIFFERENTIATION_IN_SPINAL_CORD	0.9649	0.5343	0.0069
GO_RETINA_LAYER_FORMATION	0.7277	0.8965	0.025
GO_REGULATION_OF_RENAL_SYSTEM_PROCESS	0.0104	0.0034	0.0412
GO_REGULATION_OF_MITOCHONDRIAL_DEPOLARIZATION	0.2819	0.0014	0.0409
GO_SMALL_MOLECULE_CATABOLIC_PROCESS	0.4682	0.0336	0.017
GO_POSITIVE_REGULATION_OF_VIRAL_RELEASE_FROM_HOST_CELL	0.9813	0.9914	0.7873
GO_REGULATION_OF_TRANSFORMING_GROWTH_FACTOR_BETA_PRODUCTION	0.8716	0.8044	0.1394
GO_CARDIAC_CHAMBER_FORMATION	1	0.6144	0.9649
GO_REGULATION_OF_MEGAKARYOCYTE_DIFFERENTIATION	1	0.9954	0.9995
GO_SPINAL_CORD_DEVELOPMENT	0.6426	0.4944	0.1114
GO_REGULATION_OF_BLOOD_VESSEL_ENDOTHELIAL_CELL_MIGRATION	0.3531	0.1099	0.0546
GO_NEGATIVE_REGULATION_OF_STEROL_TRANSPORT	0.1954	0.2069	0.0312
GO_REGULATION_OF_VITAMIN_METABOLIC_PROCESS	0.3713	0.808	0.2056
GO_DEVELOPMENTAL_INDUCTION	0.2708	0.0084	0.6596
GO_REGULATION_OF_HORMONE_LEVELS	0.0078	0.0922	0.0005
GO_REGULATION_OF_FIBROBLAST_MIGRATION	0.0906	0.0168	0.1212
GO_NEGATIVE_REGULATION_OF_INTRACELLULAR_TRANSPORT	0.8437	0.2615	0.0635
GO_STRIATUM_DEVELOPMENT	0.7892	0.1797	0.9809
GO_CELL_CELL_JUNCTION_ASSEMBLY	0.1433	0.3112	0.2919
GO_POSITIVE_REGULATION_OF_STEM_CELL_DIFFERENTIATION	0.9703	0.6493	0.4161
GO_HEART_VALVE_DEVELOPMENT	0.8962	0.8122	0.5987
GO_MESENCHYME_MORPHOGENESIS	0.9687	0.9281	0.5986
GO_REGULATION_OF_ENDOTHELIAL_CELL_PROLIFERATION	0.0462	0.0291	0
GO_MYOTUBE_DIFFERENTIATION	0.9007	0.4121	0.0073
GO_INTERMEDIATE_FILAMENT_ORGANIZATION	0.5366	0.4705	0.0009
GO_MULTI_ORGANISM_METABOLIC_PROCESS	1	0.9994	0.1877
GO_COBALAMIN_METABOLIC_PROCESS	1	0.0097	0.0272
GO_NEGATIVE_REGULATION_OF_ESTABLISHMENT_OF_PROTEIN_LOCALIZATION	0.1766	0.0733	0.037
GO_CELLULAR_RESPONSE_TO_UV	0.7456	0.9191	0.7531
GO_VESICLE_MEDIATED_TRANSPORT_BETWEEN_ENDOSOMAL_COMPARTMENTS	0.4072	0.176	0.8468
GO_CELL_DIVISION	0.3829	0.8345	0.9998
GO_POSITIVE_REGULATION_OF_MYELINATION	0.6848	0.2715	0.1594
GO_REGULATION_OF_RELEASE_OF_CYTOCHROME_C_FROM_MITOCHONDRIA	0.0247	0.1315	0.173
GO_NEUROEPITHELIAL_CELL_DIFFERENTIATION	0.0947	0.0031	0.968
GO_DNA_STRAND_ELONGATION_INVOLVED_IN_DNA_REPLICATION	0.9422	0.9914	0.5045
GO_PROTEIN_TARGETING	0.2305	0.0755	0.1196
GO_REGULATION_OF_KERATINOCYTE_PROLIFERATION	0.8397	0.7723	0.85
GO_ARACHIDONIC_ACID_METABOLIC_PROCESS	0.6461	0.6423	0.012
GO_POSITIVE_REGULATION_OF_OSSIFICATION	0.3701	0.2182	0.1389
GO_PARAXIAL_MESODERM_DEVELOPMENT	0.3239	0.5558	0.5887
GO_CELL_SUBSTRATE_ADHERENS_JUNCTION_ASSEMBLY	0.35	0.1098	0.5649
GO_REGULATION_OF_MITOCHONDRIAL_MEMBRANE_POTENTIAL	0.2234	0.0163	0.0365
GO_REGULATION_OF_OSSIFICATION	0.4214	0.2653	0.1393
GO_NEGATIVE_REGULATION_OF_DNA_REPLICATION	0.3735	0.369	0.2922
GO_POSITIVE_REGULATION_OF_PEPTIDYL_THREONINE_PHOSPHORYLATION	0.292	0.3362	0.7966
GO_CELLULAR_RESPONSE_TO_INTERFERON_GAMMA	0.0005	0.0008	0.0047
GO_PHOSPHATIDYLETHANOLAMINE_METABOLIC_PROCESS	1	1	1
GO_REGULATION_OF_POSTSYNAPTIC_MEMBRANE_POTENTIAL	0.1277	0.598	0.374
GO_NUCLEAR_PORE_ORGANIZATION	0.3201	0.7081	0.4219
GO_AXONEMAL_DYNEIN_COMPLEX_ASSEMBLY	0.5702	0.9186	0.7337
GO_TRANSCRIPTION_FROM_RNA_POLYMERASE_I_PROMOTER	0.9141	0.9723	0.9994
GO_REGULATION_OF_MONOCYTE_DIFFERENTIATION	0.6521	0.6199	0.4076
GO_CLATHRIN_MEDIATED_ENDOCYTOSIS	0.0042	0.1476	0.0562
GO_N_TERMINAL_PROTEIN_AMINO_ACID_MODIFICATION	0.693	0.6667	0.7056
GO_REGULATION_OF_DEFENSE_RESPONSE_TO_VIRUS_BY_VIRUS	0.0038	0.0142	0.4089
GO_MEMBRANE_BUDDING	0.5759	0.9018	0.6846
GO_POSITIVE_REGULATION_OF_LIPID_BIOSYNTHETIC_PROCESS	0.0814	0.0004	0.0008
GO_GAMETE_GENERATION	0.7897	0.0649	0.1224
GO_PERIPHERAL_NERVOUS_SYSTEM_DEVELOPMENT	0.3068	0.5157	0.3696
GO_POSITIVE_REGULATION_OF_CANONICAL_WNT_SIGNALING_PATHWAY	0.5293	0.5885	0.3646
GO_GLYCERALDEHYDE_3_PHOSPHATE_METABOLIC_PROCESS	0.4013	0.3743	0.1983
GO_REGULATION_OF_INNATE_IMMUNE_RESPONSE	0.0421	0.04	0.118
GO_TISSUE_MORPHOGENESIS	0.3298	0.0072	0.4822
GO_MITOTIC_CYTOKINESIS	0.5023	0.754	0.9725
GO_NEUTRAL_LIPID_CATABOLIC_PROCESS	0.08	0.0299	0.0038
GO_CALCIUM_DEPENDENT_CELL_CELL_ADHESION_VIA_PLASMA_MEMBRANE_CELL_ADHESION_MOLECULES	1	0.5992	0.6436
GO_PTERIDINE_CONTAINING_COMPOUND_BIOSYNTHETIC_PROCESS	0.2518	0.2307	0.1153
GO_REGULATION_OF_CYTOPLASMIC_TRANSLATION	0.8082	0.6584	0.4715
GO_REGULATION_OF_TUMOR_NECROSIS_FACTOR_MEDIATED_SIGNALING_PATHWAY	0.3272	0.2674	0.1799
GO_POSITIVE_REGULATION_OF_CARDIAC_MUSCLE_CELL_PROLIFERATION	0.2059	0.5043	0.6766
GO_ACTOMYOSIN_STRUCTURE_ORGANIZATION	0.3078	0.052	0.0402
GO_POST_TRANSLATIONAL_PROTEIN_MODIFICATION	0.8176	0.5667	0.8004
GO_REGULATION_OF_SYNAPTIC_TRANSMISSION_GABAERGIC	0.9371	0.2997	0.3228
GO_REGULATION_OF_PROTEIN_BINDING	0.0533	0.148	0.0136
GO_SOMITOGENESIS	0.7897	0.9741	0.373
GO_ESTABLISHMENT_OF_PROTEIN_LOCALIZATION_TO_MEMBRANE	0.886	0.0141	0.0057
GO_NEGATIVE_REGULATION_OF_B_CELL_ACTIVATION	0.1451	0.111	0.0699
GO_RHODOPSIN_MEDIATED_SIGNALING_PATHWAY	0.1249	0.4145	0.0784
GO_POSITIVE_REGULATION_OF_T_HELPER_1_TYPE_IMMUNE_RESPONSE	0.0312	0.0001	0.0001
GO_POSITIVE_REGULATION_OF_PHOSPHOPROTEIN_PHOSPHATASE_ACTIVITY	0.1318	0.1186	0.4519
GO_CELLULAR_RESPONSE_TO_CHOLESTEROL	0.9763	0.2706	0.0263
GO_NEGATIVE_REGULATION_OF_PHOSPHORYLATION	0.4237	0.1544	0.3161
GO_REGULATION_OF_RECEPTOR_RECYCLING	0.0212	0.8277	0.2624
GO_CELLULAR_PROTEIN_COMPLEX_DISASSEMBLY	0.8179	0.7837	0.3056
GO_NEGATIVE_REGULATION_OF_CALCIUM_ION_TRANSPORT	0.325	0.3074	0.4414
GO_ECTODERMAL_PLACODE_DEVELOPMENT	0.9993	0.4721	0.9952
GO_NEGATIVE_REGULATION_OF_INTRINSIC_APOPTOTIC_SIGNALING_PATHWAY	0.178	0.0054	0.0012
GO_CELLULAR_RESPONSE_TO_ATP	0.7022	0.6291	0.3674
GO_COMPLEMENT_ACTIVATION	0.0382	0.0495	0.0222
GO_REGULATION_OF_ORGANIC_ACID_TRANSPORT	0.0009	0.3111	0.1365
GO_PROSTATE_GLAND_DEVELOPMENT	0.244	0.2582	0.6098
GO_CHROMOSOME_SEGREGATION	0.5835	0.9861	0.9754
GO_BETA_CATENIN_TCF_COMPLEX_ASSEMBLY	0.9982	0.9856	1
GO_MALE_SEX_DETERMINATION	0.2171	0.1875	0.3502
GO_HEMATOPOIETIC_STEM_CELL_DIFFERENTIATION	0.7493	0.3818	0.8346
GO_NEGATIVE_REGULATION_OF_TRANSLATIONAL_INITIATION	0.442	0.8713	0.9335
GO_POSITIVE_REGULATION_OF_EPIDERMIS_DEVELOPMENT	0.9364	0.7545	0.4331
GO_MULTIVESICULAR_BODY_ORGANIZATION	0.7015	0.887	0.8459
GO_DIVALENT_INORGANIC_CATION_TRANSPORT	0.309	0.0325	0.1272
GO_POSITIVE_REGULATION_OF_P38MAPK_CASCADE	0.6161	0.3714	0.7504
GO_CELLULAR_RESPONSE_TO_VITAMIN	0.8911	0.7704	0.405
GO_POSITIVE_REGULATION_OF_PROTEIN_LOCALIZATION_TO_NUCLEUS	0.2409	0.0595	0.4548
GO_PROTEIN_POLYMERIZATION	0.3272	0.026	0.2902
GO_REGULATION_OF_LIPID_CATABOLIC_PROCESS	0.1773	0.0166	0.1091
GO_CYTOKINE_SECRETION	0.041	0.0018	0.0516
GO_REGULATION_OF_ISOTYPE_SWITCHING	0.2522	0.1634	0.1243
GO_MUSCLE_CELL_CELLULAR_HOMEOSTASIS	0.2059	0.5814	0.2502
GO_MORPHOGENESIS_OF_EMBRYONIC_EPITHELIUM	0.7709	0.2141	0.5764
GO_RESPIRATORY_SYSTEM_DEVELOPMENT	0.8131	0.55	0.7536
GO_INORGANIC_ION_IMPORT_INTO_CELL	0.1626	0.2149	0.4089
GO_DIGESTIVE_TRACT_MORPHOGENESIS	0.9685	0.0378	0.4495
GO_EPITHELIAL_STRUCTURE_MAINTENANCE	0.8754	0.232	0.6164
GO_ENDOTHELIAL_CELL_DEVELOPMENT	0.7135	0.0967	0.7748
GO_NEGATIVE_REGULATION_OF_BMP_SIGNALING_PATHWAY	0.2685	0.3565	0.076
GO_MAMMARY_GLAND_DEVELOPMENT	0.023	0.0567	0.0166
GO_REGULATION_OF_NEUROLOGICAL_SYSTEM_PROCESS	0.0118	0.0028	0.0017
GO_DENDRITIC_SPINE_DEVELOPMENT	0.6529	0.8645	0.8796
GO_GLOBAL_GENOME_NUCLEOTIDE_EXCISION_REPAIR	0.6953	0.6725	0.3587
GO_REGULATION_OF_DOPAMINE_SECRETION	0.0666	0.3839	0.1391
GO_MEMBRANE_INVAGINATION	0.1936	0.2552	0.3052
GO_HYDROGEN_PEROXIDE_METABOLIC_PROCESS	0.2493	0.4549	0.1627
GO_NEGATIVE_REGULATION_OF_INTERLEUKIN_17_PRODUCTION	0.5387	NA(filtered)	NA(filtered)
GO_CYCLIC_NUCLEOTIDE_BIOSYNTHETIC_PROCESS	0.0694	0.4525	0.4775
GO_CELL_MIGRATION_IN_HINDBRAIN	0.3026	0.2344	0.0737
GO_SUPEROXIDE_METABOLIC_PROCESS	0.0164	0.1906	0.0148
GO_MITOTIC_SISTER_CHROMATID_COHESION	0.2016	0.8275	0.9943
GO_REGULATION_OF_RHODOPSIN_MEDIATED_SIGNALING_PATHWAY	0.1291	0.1545	0.3094
GO_HEMIDESMOSOME_ASSEMBLY	0.2385	0.1916	0.2481
GO_REGULATION_OF_PEPTIDASE_ACTIVITY	0.112	0.0038	0.017
GO_REGULATION_OF_TRANSCRIPTION_FROM_RNA_POLYMERASE_I_PROMOTER	0.8283	0.2952	0.4803
GO_CELLULAR_RESPONSE_TO_AMINO_ACID_STARVATION	0.1815	0.354	0.3376
GO_POSITIVE_REGULATION_OF_PEPTIDYL_TYROSINE_PHOSPHORYLATION	0.0021	0.0002	0.0002
GO_REGULATION_OF_INTERLEUKIN_4_PRODUCTION	0.6839	0.3751	0.9252
GO_REGULATION_OF_CELLULAR_RESPONSE_TO_INSULIN_STIMULUS	0.1446	0.0036	0.0088
GO_CATECHOLAMINE_METABOLIC_PROCESS	0.0014	0.3393	0.1597
GO_SUCKLING_BEHAVIOR	0.0068	0.0015	0.0119
GO_NEGATIVE_REGULATION_OF_CELL_JUNCTION_ASSEMBLY	0.2983	0.0449	0.1606
GO_L_AMINO_ACID_TRANSPORT	0.2213	0.5566	0.5423
GO_AORTA_MORPHOGENESIS	0.2094	0.0266	0.0689
GO_CITRULLINE_METABOLIC_PROCESS	0.4096	1	1
GO_REGULATION_OF_CYSTEINE_TYPE_ENDOPEPTIDASE_ACTIVITY	0.4948	0.3124	0.2957
GO_MODULATION_OF_EXCITATORY_POSTSYNAPTIC_POTENTIAL	0.7259	0.7944	0.6809
GO_CYCLIC_NUCLEOTIDE_METABOLIC_PROCESS	0.1236	0.7359	0.6481
GO_CELLULAR_RESPONSE_TO_FLUID_SHEAR_STRESS	0.2689	0.0355	0.103
GO_NEGATIVE_REGULATION_OF_CHONDROCYTE_DIFFERENTIATION	0.8705	0.2008	0.8803
GO_TYROSINE_PHOSPHORYLATION_OF_STAT_PROTEIN	0.1284	0.0557	0.1359
GO_REGULATION_OF_PODOSOME_ASSEMBLY	0.0547	0.0085	0.0723
GO_PHOSPHATE_ION_TRANSPORT	0.0774	0.0803	0.1246
GO_RRNA_CONTAINING_RIBONUCLEOPROTEIN_COMPLEX_EXPORT_FROM_NUCLEUS	0.2846	0.4371	0.7212
GO_SPINDLE_CHECKPOINT	0.4733	0.6271	0.5762
GO_LEUKOCYTE_MEDIATED_CYTOTOXICITY	0.2668	0.077	0.1951
GO_NEGATIVE_REGULATION_OF_CATABOLIC_PROCESS	0.2654	0.0368	0.1891
GO_POSITIVE_REGULATION_OF_CELL_CYCLE	0.4283	0.2771	0.761
GO_RESPONSE_TO_CADMIUM_ION	0.8569	0.555	0.6576
GO_CELL_ACTIVATION_INVOLVED_IN_IMMUNE_RESPONSE	0.0462	0.3554	0.1399
GO_EXIT_FROM_MITOSIS	0.5619	0.0751	0.9979
GO_POSITIVE_REGULATION_OF_MITOCHONDRIAL_FISSION	0.238	0.026	0.3883
GO_RETROGRADE_TRANSPORT_ENDOSOME_TO_GOLGI	0.4428	0.7605	0.7765
GO_REGULATION_OF_SKELETAL_MUSCLE_TISSUE_DEVELOPMENT	0.766	0.5833	0.5377
GO_PROTEIN_MATURATION	0.3254	0.0681	0.0006
GO_RESPONSE_TO_STIMULUS_INVOLVED_IN_REGULATION_OF_MUSCLE_ADAPTATION	0.1157	0.0427	0.0524
GO_REGULATION_OF_ANION_TRANSMEMBRANE_TRANSPORT	0.1634	0.1906	0.1328
GO_TOXIN_METABOLIC_PROCESS	0.4256	0.4704	0.1288
GO_REGULATION_OF_IMMUNOGLOBULIN_SECRETION	0.2701	0.5199	0.3399
GO_REGULATION_OF_CELLULAR_AMINO_ACID_METABOLIC_PROCESS	0.8632	1	0.9006
GO_POST_EMBRYONIC_ORGAN_DEVELOPMENT	0.6503	0.1209	0.3838
GO_NEGATIVE_REGULATION_OF_POTASSIUM_ION_TRANSPORT	0.4057	0.4535	0.2179
GO_RESPONSE_TO_TUMOR_NECROSIS_FACTOR	0.786	0.6939	0.0497
GO_B_CELL_DIFFERENTIATION	0.1806	0.4722	0.0299
GO_ADRENERGIC_RECEPTOR_SIGNALING_PATHWAY	0.8238	0.4888	0.2641
GO_AMINE_CATABOLIC_PROCESS	0.652	0.0611	0.4629
GO_REGULATION_OF_REACTIVE_OXYGEN_SPECIES_METABOLIC_PROCESS	0	0	0.069
GO_CEREBELLAR_CORTEX_DEVELOPMENT	0.0767	0.0025	0.0089
GO_DNA_REPLICATION_CHECKPOINT	0.9475	0.096	0.568
GO_REGULATION_OF_STRIATED_MUSCLE_CELL_APOPTOTIC_PROCESS	0.1799	0.1767	0.4566
GO_NEGATIVE_REGULATION_OF_CATION_TRANSMEMBRANE_TRANSPORT	0.0507	0.164	0.3221
GO_ION_TRANSMEMBRANE_TRANSPORT	0.031	0.2285	0.496
GO_POSITIVE_REGULATION_OF_EXECUTION_PHASE_OF_APOPTOSIS	0.1356	0.383	0.0871
GO_POSITIVE_REGULATION_OF_REGULATED_SECRETORY_PATHWAY	0.0519	0.3444	0.3903
GO_REGULATION_OF_INFLAMMATORY_RESPONSE_TO_ANTIGENIC_STIMULUS	0.8652	0.6442	0.537
GO_NEGATIVE_REGULATION_OF_MITOCHONDRION_ORGANIZATION	0.1357	0.2498	0.1421
GO_COFACTOR_METABOLIC_PROCESS	0.9286	0.4883	0.4248
GO_POSITIVE_REGULATION_OF_CHROMOSOME_SEGREGATION	0.3931	0.9311	0.9739
GO_RESPONSE_TO_EXOGENOUS_DSRNA	0.384	0.1181	0.194
GO_REGULATION_OF_ERK1_AND_ERK2_CASCADE	0.0002	0	0.0001
GO_VOCALIZATION_BEHAVIOR	0.4469	0.7941	0.8421
GO_GLUCOCORTICOID_METABOLIC_PROCESS	0.3629	0.0745	0.191
GO_VITAMIN_METABOLIC_PROCESS	0.4904	0.0351	0.105
GO_PHAGOSOME_ACIDIFICATION	0.8725	0.9969	0.3846
GO_POSITIVE_REGULATION_OF_MAST_CELL_ACTIVATION_INVOLVED_IN_IMMUNE_RESPONSE	0.0021	0.0645	0.2083
GO_NEGATIVE_REGULATION_OF_RESPONSE_TO_CYTOKINE_STIMULUS	0.2534	0.0025	0.0001
GO_POSITIVE_REGULATION_OF_BLOOD_VESSEL_ENDOTHELIAL_CELL_MIGRATION	0.2119	0.0886	0.0895
GO_PATHWAY_RESTRICTED_SMAD_PROTEIN_PHOSPHORYLATION	0.3487	0.1714	0.1383
GO_POSITIVE_REGULATION_OF_TELOMERASE_ACTIVITY	0.8966	0.3477	0.6005
GO_DRUG_TRANSPORT	0.8524	0.2487	0.0241
GO_NUCLEOTIDE_EXCISION_REPAIR	0.868	0.9159	0.4899
GO_ALPHA_AMINO_ACID_METABOLIC_PROCESS	0.8698	0.128	0.1588
GO_REGULATION_OF_CELL_AGING	0.6837	0.9621	0.1887
GO_REGULATION_OF_RECEPTOR_BIOSYNTHETIC_PROCESS	0.9213	0.7728	0.4636
GO_NEGATIVE_REGULATION_OF_NEURON_APOPTOTIC_PROCESS	0.0598	0.0167	0.0179
GO_NEGATIVE_REGULATION_OF_GLUCOSE_IMPORT	0.0402	0.2924	0.381
GO_POSITIVE_REGULATION_OF_INTRINSIC_APOPTOTIC_SIGNALING_PATHWAY	0.3939	0.2404	0.1559
GO_PROTEIN_LOCALIZATION_TO_GOLGI_APPARATUS	0.1811	0.6308	0.8127
GO_GROWTH_PLATE_CARTILAGE_DEVELOPMENT	0.2176	0.3406	0.232
GO_ADHERENS_JUNCTION_ASSEMBLY	0.7502	0.0792	0.8815
GO_REGULATION_OF_SPROUTING_ANGIOGENESIS	0.0814	0.2148	0.134
GO_RESPONSE_TO_MUSCLE_STRETCH	0.5648	0.7825	0.138
GO_NEGATIVE_REGULATION_OF_MEGAKARYOCYTE_DIFFERENTIATION	1	0.9999	1
GO_REGULATION_OF_CHOLESTEROL_EFFLUX	0.425	0.0207	0
GO_OPTIC_NERVE_DEVELOPMENT	0.6679	0.4768	0.6637
GO_NEGATIVE_REGULATION_OF_REPRODUCTIVE_PROCESS	0.4993	0.1385	0.1373
GO_POSITIVE_REGULATION_OF_ALPHA_BETA_T_CELL_PROLIFERATION	0.0267	0.3024	0.0632
GO_POSITIVE_REGULATION_OF_MESONEPHROS_DEVELOPMENT	0.0647	0.0132	0.0356
GO_POSITIVE_REGULATION_OF_PROTEIN_DEPOLYMERIZATION	0.2214	0.302	0.94
GO_RESPONSE_TO_GONADOTROPIN	0.3791	0.5016	0.0343
GO_NEGATIVE_REGULATION_OF_CHEMOKINE_PRODUCTION	0.609	0.3286	0.4051
GO_REGULATION_OF_NLRP3_INFLAMMASOME_COMPLEX_ASSEMBLY	0.3544	NA(filtered)	NA(filtered)
GO_ENDOPLASMIC_RETICULUM_CALCIUM_ION_HOMEOSTASIS	0.2379	0.1476	0.1231
GO_SINGLE_ORGANISM_BEHAVIOR	0.3889	0.0765	0.0942
GO_POSITIVE_REGULATION_OF_MUSCLE_CELL_APOPTOTIC_PROCESS	0.1187	0.3629	0.0194
GO_REGULATION_OF_CD4_POSITIVE_ALPHA_BETA_T_CELL_ACTIVATION	0.2131	0.003	0.1331
GO_GASTRULATION_WITH_MOUTH_FORMING_SECOND	0.9019	0.252	0.7167
GO_ANTIGEN_PROCESSING_AND_PRESENTATION_OF_EXOGENOUS_PEPTIDE_ANTIGEN_VIA_MHC_CLASS_I	0.6528	0.9969	0.5867
GO_NEGATIVE_REGULATION_OF_JUN_KINASE_ACTIVITY	0.6108	0.6539	0.0148
GO_HEART_TRABECULA_MORPHOGENESIS	0.8418	0.7237	0.9432
GO_POSITIVE_REGULATION_OF_MYELOID_LEUKOCYTE_DIFFERENTIATION	0.2025	0.5479	0.1717
GO_TRACHEA_DEVELOPMENT	0.8474	0.1669	0.4322
GO_PHARYNGEAL_SYSTEM_DEVELOPMENT	0.7013	0.1996	0.0522
GO_MATURATION_OF_LSU_RRNA	0.9053	0.5726	0.984
GO_BLASTODERM_SEGMENTATION	0.4308	0.2383	0.3627
GO_STEROL_CATABOLIC_PROCESS	0.0509	0.0403	0.0061
GO_NEGATIVE_REGULATION_OF_CYTOKINE_SECRETION	0.0259	0.0007	0.013
GO_PROTEIN_TRIMERIZATION	0.2134	0.5132	0.264
GO_POSITIVE_REGULATION_OF_PROTEIN_COMPLEX_ASSEMBLY	0.3694	0.1695	0.6074
GO_POSITIVE_REGULATION_OF_RESPONSE_TO_TUMOR_CELL	0.6462	0.0791	0.0015
GO_REGULATION_OF_AXONOGENESIS	0.5046	0.272	0.1812
GO_CELLULAR_RESPONSE_TO_NITRIC_OXIDE	0.6915	0.7417	0.2002
GO_REGULATION_OF_BONE_RESORPTION	0.0101	0.0237	0.067
GO_NATURAL_KILLER_CELL_MEDIATED_IMMUNITY	0.3021	0.0653	0.2245
GO_T_CELL_APOPTOTIC_PROCESS	0.2018	0.0574	0.0836
GO_ERYTHROCYTE_MATURATION	0.5195	0.389	0.0658
GO_B_CELL_PROLIFERATION	0.1543	0.0913	0.0984
GO_CELLULAR_RESPONSE_TO_STARVATION	0.0733	0.1152	0.0049
GO_TELENCEPHALON_DEVELOPMENT	0.6788	0.0033	0.5284
GO_CELLULAR_RESPONSE_TO_CYTOKINE_STIMULUS	0.0001	0.0002	0
GO_REGULATION_OF_ACTIN_FILAMENT_BASED_MOVEMENT	0.441	0.4829	0.2516
GO_CELLULAR_RESPONSE_TO_OXIDATIVE_STRESS	0.5024	0.6768	0.2959
GO_MITOTIC_CELL_CYCLE_CHECKPOINT	0.6394	0.9818	0.9803
GO_REGULATION_OF_NUCLEOTIDE_CATABOLIC_PROCESS	0.8953	0.0217	0.7541
GO_ATP_BIOSYNTHETIC_PROCESS	0.4643	0.7741	0.1315
GO_REGULATION_OF_NUCLEAR_TRANSCRIBED_MRNA_CATABOLIC_PROCESS_DEADENYLATION_DEPENDENT_DECAY	0.1438	0.5831	0.9001
GO_DETECTION_OF_MOLECULE_OF_BACTERIAL_ORIGIN	0.0132	NA(filtered)	NA(filtered)
GO_REGULATION_OF_FATTY_ACID_BIOSYNTHETIC_PROCESS	0.22	0.7213	0.028
GO_ANAPHASE_PROMOTING_COMPLEX_DEPENDENT_CATABOLIC_PROCESS	0.9688	1	0.8326
GO_RESPONSE_TO_YEAST	0.0239	0.0075	0.0031
GO_REGULATION_OF_ENERGY_HOMEOSTASIS	0.7677	0.233	0.3028
GO_NEGATIVE_REGULATION_OF_PROTEIN_OLIGOMERIZATION	0.092	0.0066	0.0356
GO_PROTEIN_LOCALIZATION_TO_CENTROSOME	0.5056	0.81	0.3326
GO_RRNA_TRANSCRIPTION	0.8648	0.9567	0.9845
GO_EMBRYONIC_SKELETAL_SYSTEM_MORPHOGENESIS	0.4922	0.5618	0.1829
GO_NEGATIVE_REGULATION_OF_MULTI_ORGANISM_PROCESS	0.3399	0.2733	0.3786
GO_INTRINSIC_APOPTOTIC_SIGNALING_PATHWAY_IN_RESPONSE_TO_DNA_DAMAGE	0.2876	0.7268	0.4016
GO_PORE_COMPLEX_ASSEMBLY	0.3153	0.8879	0.7911
GO_GLYCOSPHINGOLIPID_METABOLIC_PROCESS	0.4619	0.5681	0.9043
GO_CELLULAR_AMINO_ACID_CATABOLIC_PROCESS	0.597	0.0866	0.0416
GO_DNA_STRAND_ELONGATION	0.963	0.9978	0.5737
GO_REGULATION_OF_MULTICELLULAR_ORGANISM_GROWTH	0.2343	0.0003	0.0056
GO_POSITIVE_REGULATION_OF_ENDOTHELIAL_CELL_DIFFERENTIATION	0.9115	0.2169	0.7418
GO_TOLL_LIKE_RECEPTOR_4_SIGNALING_PATHWAY	0.432	0.0249	0.5524
GO_LEUKOTRIENE_METABOLIC_PROCESS	0.0384	0.7362	0.0028
GO_SYMPATHETIC_NERVOUS_SYSTEM_DEVELOPMENT	0.8275	0.1817	0.882
GO_FAT_SOLUBLE_VITAMIN_METABOLIC_PROCESS	0.1677	0.3009	0.0643
GO_CAMP_BIOSYNTHETIC_PROCESS	0.0513	0.2479	0.3577
GO_EATING_BEHAVIOR	0.1777	0.0061	0.6761
GO_REGULATION_OF_ANTIGEN_PROCESSING_AND_PRESENTATION	0.432	0.0435	0.7184
GO_NEURAL_RETINA_DEVELOPMENT	0.706	0.7762	0.3678
GO_AMINE_BIOSYNTHETIC_PROCESS	0.0092	0.5376	0.6807
GO_CELLULAR_RESPONSE_TO_NITROGEN_LEVELS	0.3331	0.6249	0.9616
GO_SEMAPHORIN_PLEXIN_SIGNALING_PATHWAY	0.2656	0.0055	0.1877
GO_REGULATION_OF_ACTIVIN_RECEPTOR_SIGNALING_PATHWAY	0.6562	0.4193	0.0052
GO_NEGATIVE_REGULATION_OF_INTERLEUKIN_1_PRODUCTION	0.0735	0.0713	0.243
GO_NEGATIVE_REGULATION_OF_HISTONE_ACETYLATION	0.1434	0.9309	0.2346
GO_REGULATION_OF_OXIDATIVE_STRESS_INDUCED_CELL_DEATH	0.5948	0.2114	0.1699
GO_RESPONSE_TO_LIGHT_STIMULUS	0.5451	0.4038	0.3696
GO_ANION_TRANSPORT	0.1523	0.0762	0.0968
GO_REGULATION_OF_ESTABLISHMENT_OF_PLANAR_POLARITY_INVOLVED_IN_NEURAL_TUBE_CLOSURE	0.2521	0.1378	0.8193
GO_REGULATION_OF_MUSCLE_CELL_DIFFERENTIATION	0.861	0.5287	0.9231
GO_ADAPTIVE_IMMUNE_RESPONSE_BASED_ON_SOMATIC_RECOMBINATION_OF_IMMUNE_RECEPTORS_BUILT_FROM_IMMUNOGLOBULIN_SUPERFAMILY_DOMAINS	0.0098	0.012	0.1798
GO_REGULATION_OF_GASTRULATION	0.0451	0.0095	0.2222
GO_POSITIVE_REGULATION_OF_MEMBRANE_PROTEIN_ECTODOMAIN_PROTEOLYSIS	0.0972	0.0995	0.0376
GO_POSITIVE_REGULATION_OF_INTERLEUKIN_8_SECRETION	0.5094	0.2484	0.2221
GO_MONOCYTE_DIFFERENTIATION	0.6203	0.2531	0.1882
GO_CREATINE_METABOLIC_PROCESS	0.2375	0.3117	0.1099
GO_COGNITION	0.577	0.0265	0.2501
GO_POSITIVE_REGULATION_OF_HEART_RATE	0.1198	0.2026	0.0546
GO_REGULATION_OF_PLATELET_DERIVED_GROWTH_FACTOR_RECEPTOR_SIGNALING_PATHWAY	0.0054	0.0001	0.0011
GO_POSITIVE_REGULATION_OF_ADENYLATE_CYCLASE_ACTIVITY	0.1032	0.2152	0.178
GO_REGULATION_OF_INTERFERON_GAMMA_SECRETION	0.0972	0.5662	0.0612
GO_BONE_RESORPTION	0.1582	0.0032	0.4462
GO_REGULATION_OF_SPINDLE_ORGANIZATION	0.3159	0.9269	0.5287
GO_REGULATION_OF_PROTEIN_TARGETING	0.7984	0.1022	0.3211
GO_REGULATION_OF_MEMBRANE_LIPID_DISTRIBUTION	0.4095	0.1064	0.0771
GO_LINOLEIC_ACID_METABOLIC_PROCESS	1	0.1295	0.0773
GO_MITOCHONDRIAL_TRANSMEMBRANE_TRANSPORT	0.4575	0.1883	0.0915
GO_POSITIVE_REGULATION_OF_CALCIUM_ION_TRANSPORT_INTO_CYTOSOL	0.0297	0.1283	0.066
GO_POSITIVE_REGULATION_OF_PROTEIN_LOCALIZATION_TO_CELL_PERIPHERY	0.0002	0.0285	0.0721
GO_REGULATION_OF_RESPONSE_TO_FOOD	0.4429	0.2053	0.3729
GO_REGULATION_OF_LIPID_BIOSYNTHETIC_PROCESS	0.2051	0.1676	0.0049
GO_SMOOTHENED_SIGNALING_PATHWAY	0.6011	0.1448	0.0086
GO_REGULATION_OF_FILOPODIUM_ASSEMBLY	0.7731	0.1824	0.7944
GO_IONOTROPIC_GLUTAMATE_RECEPTOR_SIGNALING_PATHWAY	0.0605	0.0163	0.0484
GO_MEMBRANE_PROTEIN_ECTODOMAIN_PROTEOLYSIS	0.1628	0.4705	0.5334
GO_REGULATION_OF_HEMATOPOIETIC_PROGENITOR_CELL_DIFFERENTIATION	1	0.941	0.9995
GO_POSITIVE_REGULATION_OF_EXTRACELLULAR_MATRIX_ORGANIZATION	0.3986	0.0509	0.0058
GO_NEGATIVE_REGULATION_OF_TUMOR_NECROSIS_FACTOR_SUPERFAMILY_CYTOKINE_PRODUCTION	0.0826	0.5032	0.427
GO_POSITIVE_REGULATION_OF_INSULIN_RECEPTOR_SIGNALING_PATHWAY	0.3036	0.0339	0.0107
GO_NEGATIVE_REGULATION_OF_COFACTOR_METABOLIC_PROCESS	0.8256	0.0326	0.7129
GO_GAMMA_AMINOBUTYRIC_ACID_SIGNALING_PATHWAY	0.0648	0.088	0.1943
GO_REGULATION_OF_MEIOTIC_NUCLEAR_DIVISION	0.594	0.0544	0.0478
GO_POSITIVE_REGULATION_OF_CELL_MORPHOGENESIS_INVOLVED_IN_DIFFERENTIATION	0.8717	0.0546	0.1599
GO_GOLGI_VESICLE_TRANSPORT	0.7062	0.9369	0.8664
GO_POSITIVE_REGULATION_OF_SEQUENCE_SPECIFIC_DNA_BINDING_TRANSCRIPTION_FACTOR_ACTIVITY	0.2256	0.1936	0.3194
GO_REGULATION_OF_VIRAL_RELEASE_FROM_HOST_CELL	0.6995	0.8717	0.8007
GO_POSITIVE_REGULATION_OF_ENDOTHELIAL_CELL_PROLIFERATION	0.0924	0.0626	0
GO_REGULATION_OF_RESPONSE_TO_DNA_DAMAGE_STIMULUS	0.6565	0.4047	0.6064
GO_POSITIVE_REGULATION_OF_LEUKOCYTE_DIFFERENTIATION	0.0263	0.0226	0.0186
GO_INDOLE_CONTAINING_COMPOUND_METABOLIC_PROCESS	0.2068	0.0794	0.6488
GO_REGULATION_OF_PH	0.0969	0.8363	0.3656
GO_POSITIVE_REGULATION_OF_CELLULAR_RESPONSE_TO_INSULIN_STIMULUS	0.0955	0.0039	0.0181
GO_PEPTIDYL_PROLINE_HYDROXYLATION	0.3766	0.7334	0.2809
GO_HYDROGEN_TRANSPORT	0.0013	0.7213	0.115
GO_GOLGI_TO_ENDOSOME_TRANSPORT	0.6825	0.7714	0.3454
GO_PURINE_NUCLEOTIDE_TRANSPORT	0.5936	0.3487	0.4056
GO_PROTEIN_HYDROXYLATION	0.2082	0.9149	0.4973
GO_PROTEIN_MONOUBIQUITINATION	0.874	0.8882	0.9853
GO_GPI_ANCHOR_METABOLIC_PROCESS	0.7378	0.0391	0.0364
GO_NEGATIVE_REGULATION_OF_RHO_PROTEIN_SIGNAL_TRANSDUCTION	0.5533	0.293	0.106
GO_MICROTUBULE_NUCLEATION	0.9213	0.2274	0.9924
GO_SYNAPTIC_VESICLE_RECYCLING	0.0843	0.2094	0.054
GO_SKELETAL_MUSCLE_TISSUE_REGENERATION	0.2468	0.892	0.5562
GO_MEMBRANE_LIPID_METABOLIC_PROCESS	0.8774	0.6772	0.6383
GO_POSITIVE_REGULATION_OF_VIRAL_GENOME_REPLICATION	0.8551	0.6734	0.9814
GO_FATTY_ACID_BETA_OXIDATION	0.3909	0.2335	0.1106
GO_PHOSPHATIDYLCHOLINE_METABOLIC_PROCESS	0.2155	0.0158	0.0825
GO_RESPONSE_TO_COPPER_ION	0.1219	0.4727	0.0931
GO_ESTABLISHMENT_OR_MAINTENANCE_OF_TRANSMEMBRANE_ELECTROCHEMICAL_GRADIENT	0.0093	0.2672	0.3621
GO_FOLIC_ACID_CONTAINING_COMPOUND_BIOSYNTHETIC_PROCESS	0.1932	0.1621	0.0989
GO_NEGATIVE_REGULATION_OF_CELLULAR_RESPONSE_TO_GROWTH_FACTOR_STIMULUS	0.0739	0.0278	0.0001
GO_ANTIMICROBIAL_HUMORAL_RESPONSE	0.0353	0.0203	0.0092
GO_REGULATION_OF_NEUTROPHIL_CHEMOTAXIS	0.1766	0.0233	0.0801
GO_LYMPHANGIOGENESIS	0.4506	0.2577	0.1269
GO_T_CELL_SELECTION	0.0521	0.4112	0.0433
GO_CELLULAR_KETONE_METABOLIC_PROCESS	0.1946	0.3601	0.5665
GO_POSITIVE_REGULATION_OF_TRANSPORTER_ACTIVITY	0.4184	0.3766	0.6063
GO_SUBSTRATE_DEPENDENT_CELL_MIGRATION	0.0944	0.0652	0.4506
GO_PEPTIDYL_TYROSINE_MODIFICATION	0	0	0.0015
GO_REGULATION_OF_ERYTHROCYTE_DIFFERENTIATION	0.619	0.6729	0.5463
GO_PYRIDINE_CONTAINING_COMPOUND_BIOSYNTHETIC_PROCESS	0.7184	0.1264	0.9544
GO_ENDOTHELIAL_CELL_DIFFERENTIATION	0.8441	0.1884	0.5858
GO_WATER_TRANSPORT	0.1397	1	0.2364
GO_POSITIVE_REGULATION_OF_CELL_CYCLE_ARREST	0.8724	0.9832	0.8445
GO_ARTERY_MORPHOGENESIS	0.4292	0.0402	0.0128
GO_NEGATIVE_REGULATION_OF_CYCLIN_DEPENDENT_PROTEIN_KINASE_ACTIVITY	0.819	0.4696	0.9082
GO_NEPHRON_EPITHELIUM_DEVELOPMENT	0.3618	0.3835	0.3684
GO_REGULATION_OF_DENDRITE_MORPHOGENESIS	0.4234	0.6761	0.6855
GO_REGULATION_OF_REGULATED_SECRETORY_PATHWAY	0.0949	0.6458	0.3477
GO_OSSIFICATION	0.0728	0.0254	0.6213
GO_CELLULAR_PROCESS_INVOLVED_IN_REPRODUCTION_IN_MULTICELLULAR_ORGANISM	0.2937	0.104	0.0628
GO_NEGATIVE_REGULATION_OF_BEHAVIOR	0.115	0.8677	0.4416
GO_SECRETION_BY_CELL	0.0011	0	0.0047
GO_NEGATIVE_REGULATION_OF_ORGANELLE_ORGANIZATION	0.3697	0.5702	0.5882
GO_REGULATION_OF_PROTEIN_UBIQUITINATION_INVOLVED_IN_UBIQUITIN_DEPENDENT_PROTEIN_CATABOLIC_PROCESS	0.9828	0.9999	0.8989
GO_REGULATION_OF_CARDIAC_MUSCLE_CELL_MEMBRANE_REPOLARIZATION	0.1435	0.105	0.4698
GO_POSITIVE_REGULATION_OF_LONG_TERM_SYNAPTIC_POTENTIATION	0.6623	0.5484	0.1753
GO_NEGATIVE_REGULATION_OF_CATION_CHANNEL_ACTIVITY	0.2803	0.4003	0.4078
GO_SULFUR_AMINO_ACID_METABOLIC_PROCESS	0.5522	0.1463	0.2353
GO_PLASMA_MEMBRANE_FUSION	0.2257	0.9975	0.8395
GO_CHROMATIN_REMODELING	0.9326	0.9486	1
GO_POSITIVE_REGULATION_OF_TRANSMEMBRANE_RECEPTOR_PROTEIN_SERINE_THREONINE_KINASE_SIGNALING_PATHWAY	0.4993	0.4682	0.2429
GO_RESPONSE_TO_HYDROGEN_PEROXIDE	0.6069	0.5005	0.1936
GO_MAGNESIUM_ION_TRANSPORT	1	0.0392	0.4651
GO_ORGAN_FORMATION	0.8297	0.2687	0.3189
GO_RESPONSE_TO_UV_C	0.912	0.9837	0.7709
GO_CELLULAR_RESPONSE_TO_THYROID_HORMONE_STIMULUS	0.8834	0.7619	0.9763
GO_POSITIVE_REGULATION_OF_PROTEIN_CATABOLIC_PROCESS	0.7983	0.9222	0.3309
GO_NEGATIVE_REGULATION_OF_PROTEIN_BINDING	0.0486	0.0346	0.0059
GO_REGULATION_OF_INFLAMMATORY_RESPONSE	0.0055	0.0001	0.0007
GO_MEMBRANE_PROTEIN_PROTEOLYSIS	0.1177	0.6954	0.2798
GO_NUCLEOSIDE_TRIPHOSPHATE_METABOLIC_PROCESS	0.1459	0.453	0.0046
GO_REGULATION_OF_CHOLESTEROL_HOMEOSTASIS	0.7421	0.5351	0.0581
GO_APOPTOTIC_MITOCHONDRIAL_CHANGES	0.4547	0.2594	0.1393
GO_SKELETAL_MUSCLE_ADAPTATION	0.961	0.7128	0.052
GO_REGULATION_OF_MEMBRANE_INVAGINATION	0.468	0.0461	0.0774
GO_WNT_SIGNALING_PATHWAY_CALCIUM_MODULATING_PATHWAY	0.6348	0.1953	0.8988
GO_REGULATION_OF_PEPTIDYL_SERINE_PHOSPHORYLATION	0.0045	0.0969	0.08
GO_POSITIVE_REGULATION_OF_DENDRITE_MORPHOGENESIS	0.197	0.3238	0.4935
GO_CARDIAC_MUSCLE_TISSUE_MORPHOGENESIS	0.9856	0.3582	0.789
GO_CEREBELLAR_GRANULAR_LAYER_DEVELOPMENT	0.2365	0.8507	0.3117
GO_REGULATION_OF_ANATOMICAL_STRUCTURE_SIZE	0.0707	0.0038	0.0995
GO_NEURON_PROJECTION_DEVELOPMENT	0.3573	0.0146	0.0629
GO_CYTOPLASMIC_MRNA_PROCESSING_BODY_ASSEMBLY	0.6011	0.7396	0.8946
GO_REGULATION_OF_EXOCYTOSIS	0.0252	0.46	0.2432
GO_PRODUCTION_OF_MOLECULAR_MEDIATOR_INVOLVED_IN_INFLAMMATORY_RESPONSE	0.0009	0.0019	0.0115
GO_POSITIVE_REGULATION_OF_INTERFERON_GAMMA_PRODUCTION	0.3093	0.0239	0.0001
GO_RESPONSE_TO_STEROID_HORMONE	0.452	0.0374	0.17
GO_POLYOL_METABOLIC_PROCESS	0.2034	0.2303	0.422
GO_SCHWANN_CELL_DIFFERENTIATION	0.1248	0.2687	0.1178
GO_VACUOLE_FUSION	0.3102	0.962	0.9586
GO_FOREBRAIN_MORPHOGENESIS	0.2737	0.5189	0.6776
GO_ESTABLISHMENT_OF_TISSUE_POLARITY	0.374	0.7432	0.8634
GO_LIPOPROTEIN_BIOSYNTHETIC_PROCESS	0.4265	0.0105	0.0072
GO_LIPOXYGENASE_PATHWAY	0.5676	0.6201	0.0029
GO_NATURAL_KILLER_CELL_DIFFERENTIATION	0.0635	0.2304	0.2069
GO_POSITIVE_REGULATION_OF_MYELOID_CELL_DIFFERENTIATION	0.4186	0.7266	0.2533
GO_NEURONAL_ACTION_POTENTIAL	0.2325	0.7101	0.9488
GO_POSITIVE_REGULATION_OF_VASOCONSTRICTION	0.0094	0.0462	0.0053
GO_REGULATION_OF_RAC_PROTEIN_SIGNAL_TRANSDUCTION	0.4009	0.0955	0.9331
GO_NEGATIVE_REGULATION_OF_CYCLIC_NUCLEOTIDE_METABOLIC_PROCESS	0.1531	0.1421	0.2716
GO_LEUKOCYTE_CELL_CELL_ADHESION	0.051	0.0856	0.0057
GO_B_CELL_ACTIVATION	0.2352	0.3225	0.0321
GO_DEPHOSPHORYLATION	0.6022	0.6767	0.7204
GO_POSITIVE_REGULATION_OF_INTERFERON_GAMMA_BIOSYNTHETIC_PROCESS	0.1395	0.0911	0.1757
GO_DNA_TEMPLATED_TRANSCRIPTION_INITIATION	0.7455	0.9906	1
GO_TRANSMEMBRANE_RECEPTOR_PROTEIN_SERINE_THREONINE_KINASE_SIGNALING_PATHWAY	0.5504	0.3168	0.0968
GO_CELLULAR_AMINO_ACID_BIOSYNTHETIC_PROCESS	0.4165	0.6102	0.4652
GO_POSITIVE_REGULATION_OF_CYTOKINE_SECRETION	0.0337	0.0182	0.0867
GO_DOPAMINE_RECEPTOR_SIGNALING_PATHWAY	0.181	0.1038	0.1072
GO_POSITIVE_REGULATION_OF_SMALL_GTPASE_MEDIATED_SIGNAL_TRANSDUCTION	0.2476	0.0186	0.1331
GO_REGULATION_OF_SYNAPSE_STRUCTURE_OR_ACTIVITY	0.4547	0.6664	0.3183
GO_REGULATION_OF_GTPASE_ACTIVITY	0.0032	0	0.0616
GO_REGULATION_OF_TOLL_LIKE_RECEPTOR_SIGNALING_PATHWAY	0.01	0.0266	0.0039
GO_LONG_TERM_SYNAPTIC_POTENTIATION	0.2093	0.7692	0.3862
GO_NUCLEAR_EXPORT	0.3641	0.5767	0.1594
GO_NEGATIVE_REGULATION_OF_ASTROCYTE_DIFFERENTIATION	0.4441	0.9657	0.2372
GO_REGULATION_OF_CELL_DIVISION	0.8086	0.5766	0.6939
GO_WNT_SIGNALING_PATHWAY	0.4687	0.8515	0.9286
GO_I_KAPPAB_PHOSPHORYLATION	0.399	0.3008	0.5252
GO_THYMIC_T_CELL_SELECTION	0.7723	0.1171	0.0225
GO_MRNA_PROCESSING	0.7027	0.9673	0.9885
GO_NEGATIVE_REGULATION_OF_ENDOPLASMIC_RETICULUM_STRESS_INDUCED_INTRINSIC_APOPTOTIC_SIGNALING_PATHWAY	0.457	0.6089	0.1236
GO_PURINERGIC_NUCLEOTIDE_RECEPTOR_SIGNALING_PATHWAY	0.4789	0.8255	0.4247
GO_REGULATION_OF_DEVELOPMENTAL_GROWTH	0.3855	0.0227	0.0427
GO_CARDIAC_CELL_FATE_COMMITMENT	0.918	0.6672	0.21
GO_CELL_DEATH_IN_RESPONSE_TO_OXIDATIVE_STRESS	0.3177	0.039	0.1869
GO_CELLULAR_RESPONSE_TO_LIPID	0.2381	0.0993	0.2288
GO_DIGESTIVE_SYSTEM_DEVELOPMENT	0.9032	0.1775	0.6759
GO_ENDODERMAL_CELL_DIFFERENTIATION	0.2129	0.0036	0.0561
GO_METANEPHRIC_MESENCHYME_DEVELOPMENT	0.1593	0.1287	0.0927
GO_REGULATION_OF_CELLULAR_RESPONSE_TO_VASCULAR_ENDOTHELIAL_GROWTH_FACTOR_STIMULUS	0.073	0.049	0.6898
GO_NEGATIVE_REGULATION_OF_GLUCONEOGENESIS	1	0.2044	0.1355
GO_MACROPHAGE_ACTIVATION	0.0013	0.0744	0.006
GO_TRNA_METABOLIC_PROCESS	0.3125	0.9872	0.7903
GO_POSITIVE_REGULATION_OF_CATECHOLAMINE_SECRETION	0.164	0.3472	0.2809
GO_ACTIVATION_OF_NF_KAPPAB_INDUCING_KINASE_ACTIVITY	0.1996	0.5461	0.2017
GO_EXTRACELLULAR_REGULATION_OF_SIGNAL_TRANSDUCTION	0.2118	0.4622	0.7807
GO_PURINE_CONTAINING_COMPOUND_METABOLIC_PROCESS	0.0342	0.7363	0.0567
GO_POSITIVE_REGULATION_OF_ERK1_AND_ERK2_CASCADE	0.019	0	0.0004
GO_POSITIVE_REGULATION_OF_CALCIUM_ION_TRANSMEMBRANE_TRANSPORT	0.0778	0.5547	0.388
GO_GOLGI_TO_PLASMA_MEMBRANE_PROTEIN_TRANSPORT	0.9395	0.6745	0.1635
GO_REGULATION_OF_MITOTIC_CELL_CYCLE	0.9292	0.7665	0.9358
GO_POSITIVE_REGULATION_OF_DENDRITE_DEVELOPMENT	0.4159	0.503	0.3879
GO_REGULATION_OF_DNA_RECOMBINATION	0.0553	0.1473	0.2679
GO_NUCLEOSIDE_MONOPHOSPHATE_BIOSYNTHETIC_PROCESS	0.3949	0.9835	0.3613
GO_CELL_COMMUNICATION_INVOLVED_IN_CARDIAC_CONDUCTION	0.7067	0.1322	0.4467
GO_PEPTIDE_METABOLIC_PROCESS	0.6748	0.9945	0.298
GO_POSITIVE_REGULATION_OF_SMOOTH_MUSCLE_CELL_MIGRATION	0.3094	0.0203	0.0518
GO_MATING_BEHAVIOR	0.0226	0.0903	0.0362
GO_AMMONIUM_TRANSPORT	0.0005	0.3918	0.1112
GO_SERTOLI_CELL_DEVELOPMENT	0.0116	0.3705	0.7984
GO_PROTEIN_MANNOSYLATION	0.4153	0.1428	0.0155
GO__DE_NOVO_POSTTRANSLATIONAL_PROTEIN_FOLDING	0.1007	0.1295	0.9023
GO_POSITIVE_REGULATION_OF_MITOCHONDRIAL_MEMBRANE_PERMEABILITY	0.509	0.2291	0.5989
GO_REGULATION_OF_RESPONSE_TO_OXIDATIVE_STRESS	0.1726	0.1593	0.103
GO_POSITIVE_REGULATION_OF_CATION_CHANNEL_ACTIVITY	0.0989	0.1753	0.6951
GO_HEPARAN_SULFATE_PROTEOGLYCAN_METABOLIC_PROCESS	1	0.2125	0.2314
GO_POSITIVE_REGULATION_OF_INTERLEUKIN_6_PRODUCTION	0.1356	0.0105	0.4503
GO_DORSAL_VENTRAL_NEURAL_TUBE_PATTERNING	0.4789	0.4012	0.0094
GO_NEGATIVE_REGULATION_OF_INTERLEUKIN_1_BETA_PRODUCTION	0.0657	0.0677	0.2405
[truncated: 2,247 more rows]

## Sheet: KEGG
	p_cent
# pathway	Asthma	BPD	COPD
KEGG_CYTOKINE_CYTOKINE_RECEPTOR_INTERACTION	0	0	0
KEGG_FC_EPSILON_RI_SIGNALING_PATHWAY	0.0144	0.024	0.0657
KEGG_NON_HOMOLOGOUS_END_JOINING	0.5208	0.9684	0.9469
KEGG_TASTE_TRANSDUCTION	0.5769	0.4118	0.1164
KEGG_FRUCTOSE_AND_MANNOSE_METABOLISM	0.7974	0.8317	0.7341
KEGG_GALACTOSE_METABOLISM	0.646	0.6428	0.507
KEGG_PATHOGENIC_ESCHERICHIA_COLI_INFECTION	0.4783	0.1648	0.2123
KEGG_PENTOSE_AND_GLUCURONATE_INTERCONVERSIONS	0.4689	0.5573	0.5463
KEGG_GLYCINE_SERINE_AND_THREONINE_METABOLISM	0.7399	0.8161	0.4377
KEGG_ONE_CARBON_POOL_BY_FOLATE	0.3263	0.2617	0.1444
KEGG_BIOSYNTHESIS_OF_UNSATURATED_FATTY_ACIDS	0.2466	0.6231	0.9103
KEGG_NICOTINATE_AND_NICOTINAMIDE_METABOLISM	0.904	0.8808	0.7434
KEGG_RETINOL_METABOLISM	0.8335	0.6893	0.4388
KEGG_CYTOSOLIC_DNA_SENSING_PATHWAY	0.6007	0.7166	0.3747
KEGG_GLYCOSPHINGOLIPID_BIOSYNTHESIS_GLOBO_SERIES	0.1673	0.878	0.4919
KEGG_DNA_REPLICATION	0.9597	0.9928	0.9419
KEGG_ACUTE_MYELOID_LEUKEMIA	0.1879	0.1389	0.1775
KEGG_LONG_TERM_POTENTIATION	0.9026	0.829	0.7049
KEGG_ALPHA_LINOLENIC_ACID_METABOLISM	0.1239	0.6864	NA(filtered)
KEGG_NUCLEOTIDE_EXCISION_REPAIR	0.992	1	0.9711
KEGG_TYROSINE_METABOLISM	1	0.4165	0.7359
KEGG_DILATED_CARDIOMYOPATHY	0.7341	0.1058	0.0045
KEGG_GLYCEROLIPID_METABOLISM	0.751	0.1166	0.2174
KEGG_SELENOAMINO_ACID_METABOLISM	0.7261	0.9381	0.4175
KEGG_GRAFT_VERSUS_HOST_DISEASE	0.3037	0.0019	0.2215
KEGG_NEUROTROPHIN_SIGNALING_PATHWAY	0.0464	0.0921	0.4021
KEGG_VIBRIO_CHOLERAE_INFECTION	0.767	0.4429	0.0362
KEGG_PROXIMAL_TUBULE_BICARBONATE_RECLAMATION	0.0045	0.4867	0.4111
KEGG_JAK_STAT_SIGNALING_PATHWAY	0	0.0091	0.0137
KEGG_PORPHYRIN_AND_CHLOROPHYLL_METABOLISM	0.7714	0.7142	0.3477
KEGG_GLIOMA	0.1114	0.0344	0.1981
KEGG_PROTEASOME	0.9563	1	0.9826
KEGG_COLORECTAL_CANCER	0.1946	0.4578	0.3111
KEGG_BLADDER_CANCER	0.3066	0.2838	0.7066
KEGG_BASAL_CELL_CARCINOMA	0.4761	0.2374	0.4092
KEGG_PANCREATIC_CANCER	0.0317	0.0163	0.2919
KEGG_ENDOCYTOSIS	0.0092	0.0523	0.4102
KEGG_REGULATION_OF_AUTOPHAGY	0.8174	0.6552	0.8321
KEGG_VASCULAR_SMOOTH_MUSCLE_CONTRACTION	0.8522	0.3366	0.7068
KEGG_SPLICEOSOME	0.5183	0.954	0.987
KEGG_ETHER_LIPID_METABOLISM	0.7081	0.774	0.318
KEGG_AMINO_SUGAR_AND_NUCLEOTIDE_SUGAR_METABOLISM	0.8458	0.6997	0.7216
KEGG_HEDGEHOG_SIGNALING_PATHWAY	0.2629	0.4861	0.0774
KEGG_PURINE_METABOLISM	0.9867	1	0.9431
KEGG_CALCIUM_SIGNALING_PATHWAY	0.6121	0.0331	0.4865
KEGG_VALINE_LEUCINE_AND_ISOLEUCINE_BIOSYNTHESIS	0.849	0.747	0.9449
KEGG_GLYCOSAMINOGLYCAN_BIOSYNTHESIS_HEPARAN_SULFATE	0.4126	0.3065	0.2776
KEGG_OLFACTORY_TRANSDUCTION	0.1995	0.228	0.6366
KEGG_PENTOSE_PHOSPHATE_PATHWAY	0.7719	0.7395	0.5409
KEGG_VEGF_SIGNALING_PATHWAY	0.2003	0.0153	0.1221
KEGG_FATTY_ACID_METABOLISM	0.7674	0.655	0.2296
KEGG_PRIMARY_IMMUNODEFICIENCY	0.0919	0.085	0.1253
KEGG_PATHWAYS_IN_CANCER	0.3801	0.0123	0.0815
KEGG_ADIPOCYTOKINE_SIGNALING_PATHWAY	0.4455	0.0059	0.1625
KEGG_COMPLEMENT_AND_COAGULATION_CASCADES	0.0117	0	0.0166
KEGG_MATURITY_ONSET_DIABETES_OF_THE_YOUNG	0.9095	0.452	0.7378
KEGG_MTOR_SIGNALING_PATHWAY	0.3451	0.3117	0.2324
KEGG_PHOSPHATIDYLINOSITOL_SIGNALING_SYSTEM	0.3361	0.0961	0.3519
KEGG_PPAR_SIGNALING_PATHWAY	0.164	0.1106	0.1465
KEGG_N_GLYCAN_BIOSYNTHESIS	0.8552	0.3098	0.1039
KEGG_SPHINGOLIPID_METABOLISM	0.6738	0.3578	0.6252
KEGG_PRION_DISEASES	0.0688	0.0157	0.0179
KEGG_INSULIN_SIGNALING_PATHWAY	0.5294	0.1385	0.2144
KEGG_PROTEIN_EXPORT	0.0567	0.0138	0.0056
KEGG_HISTIDINE_METABOLISM	0.8281	0.6921	0.1316
KEGG_B_CELL_RECEPTOR_SIGNALING_PATHWAY	0.0133	0.103	0.1444
KEGG_FC_GAMMA_R_MEDIATED_PHAGOCYTOSIS	0.0081	0.1145	0.183
KEGG_P53_SIGNALING_PATHWAY	0.3736	0.6855	0.4599
KEGG_GLYCOSYLPHOSPHATIDYLINOSITOL_GPI_ANCHOR_BIOSYNTHESIS	0.6759	0.6933	0.8725
KEGG_ADHERENS_JUNCTION	0.3975	0.0252	0.4837
KEGG_ASCORBATE_AND_ALDARATE_METABOLISM	0.5689	0.4785	0.1082
KEGG_CELL_ADHESION_MOLECULES_CAMS	0.2227	0.0884	0.0014
KEGG_TYPE_II_DIABETES_MELLITUS	0.4136	0.1454	0.2178
KEGG_PROGESTERONE_MEDIATED_OOCYTE_MATURATION	0.4266	0.4962	0.5177
KEGG_THYROID_CANCER	0.1945	0.5361	0.8733
KEGG_EPITHELIAL_CELL_SIGNALING_IN_HELICOBACTER_PYLORI_INFECTION	0.2658	0.006	0.2032
KEGG_RIBOFLAVIN_METABOLISM	0.4156	0.3641	0.5665
KEGG_LEISHMANIA_INFECTION	0.0018	0.0063	0.1306
KEGG_ANTIGEN_PROCESSING_AND_PRESENTATION	0.0535	0.006	0.0014
KEGG_TOLL_LIKE_RECEPTOR_SIGNALING_PATHWAY	0.1593	0.0967	0.2822
KEGG_CARDIAC_MUSCLE_CONTRACTION	0.5512	0.8912	0.057
KEGG_CHEMOKINE_SIGNALING_PATHWAY	0.0029	0.0022	0.0242
KEGG_HUNTINGTONS_DISEASE	0.2925	0.9713	0.5884
KEGG_SMALL_CELL_LUNG_CANCER	0.103	0.3818	0.2056
KEGG_NEUROACTIVE_LIGAND_RECEPTOR_INTERACTION	0.2331	0.6175	0.7424
KEGG_ARRHYTHMOGENIC_RIGHT_VENTRICULAR_CARDIOMYOPATHY_ARVC	0.8274	0.0405	0.1412
KEGG_GLUTATHIONE_METABOLISM	0.0265	0.8872	0.2423
KEGG_PROPANOATE_METABOLISM	0.9393	0.127	0.3036
KEGG_LONG_TERM_DEPRESSION	0.5006	0.5994	0.2047
KEGG_MELANOGENESIS	0.7566	0.5621	0.7333
KEGG_LEUKOCYTE_TRANSENDOTHELIAL_MIGRATION	0.1602	0.0065	0.0029
KEGG_MISMATCH_REPAIR	0.6567	0.9907	0.6093
KEGG_ECM_RECEPTOR_INTERACTION	0.0734	0.0007	0.0002
KEGG_ASTHMA	0.1464	0.0002	0.289
KEGG_GLYCOLYSIS_GLUCONEOGENESIS	0.8784	0.7284	0.2752
KEGG_NATURAL_KILLER_CELL_MEDIATED_CYTOTOXICITY	0.0165	0.0029	0.0243
KEGG_MAPK_SIGNALING_PATHWAY	0.1084	0.0038	0.2018
KEGG_GLYOXYLATE_AND_DICARBOXYLATE_METABOLISM	0.3395	0.4383	0.5223
KEGG_INTESTINAL_IMMUNE_NETWORK_FOR_IGA_PRODUCTION	0.3588	0.0004	0.2877
KEGG_GLYCOSPHINGOLIPID_BIOSYNTHESIS_LACTO_AND_NEOLACTO_SERIES	0.9316	0.4704	0.7539
KEGG_FOCAL_ADHESION	0.1078	0	0.0094
KEGG_RENIN_ANGIOTENSIN_SYSTEM	0.0095	0.0007	0.0025
KEGG_TRYPTOPHAN_METABOLISM	0.8315	0.4484	0.1685
KEGG_DRUG_METABOLISM_OTHER_ENZYMES	0.7286	0.7819	0.6556
KEGG_RIG_I_LIKE_RECEPTOR_SIGNALING_PATHWAY	0.6737	0.8643	0.4562
KEGG_ENDOMETRIAL_CANCER	0.0457	0.0364	0.2804
KEGG_RNA_DEGRADATION	0.9966	0.6507	0.3902
KEGG_REGULATION_OF_ACTIN_CYTOSKELETON	0.3866	0	0.0684
KEGG_ARACHIDONIC_ACID_METABOLISM	0.1433	0.8886	0.0048
KEGG_NON_SMALL_CELL_LUNG_CANCER	0.0602	0.0076	0.2827
KEGG_STARCH_AND_SUCROSE_METABOLISM	0.6039	0.8888	0.7615
KEGG_PYRUVATE_METABOLISM	0.9797	0.8601	0.4071
KEGG_BASAL_TRANSCRIPTION_FACTORS	0.1298	0.9983	0.9977
KEGG_TGF_BETA_SIGNALING_PATHWAY	0.9524	0.9634	0.8251
KEGG_BUTANOATE_METABOLISM	0.7673	0.1612	0.2679
KEGG_CITRATE_CYCLE_TCA_CYCLE	1	0.9021	0.6913
KEGG_LIMONENE_AND_PINENE_DEGRADATION	0.7433	0.4314	0.0989
KEGG_PYRIMIDINE_METABOLISM	0.9907	1	0.9646
KEGG_GNRH_SIGNALING_PATHWAY	0.5226	0.0021	0.1937
KEGG_BASE_EXCISION_REPAIR	0.8524	0.9823	0.3097
KEGG_SNARE_INTERACTIONS_IN_VESICULAR_TRANSPORT	0.8074	1	0.9865
KEGG_CELL_CYCLE	0.9849	0.9999	0.9937
KEGG_APOPTOSIS	0.0787	0.0673	0.0379
KEGG_VALINE_LEUCINE_AND_ISOLEUCINE_DEGRADATION	0.9854	0.0607	0.2942
KEGG_GLYCOSPHINGOLIPID_BIOSYNTHESIS_GANGLIO_SERIES	1	1	0.7984
KEGG_DRUG_METABOLISM_CYTOCHROME_P450	0.0181	0.8103	0.2046
KEGG_TIGHT_JUNCTION	0.557	0.0237	0.6362
KEGG_AMYOTROPHIC_LATERAL_SCLEROSIS_ALS	0.1363	0.116	0.2264
KEGG_PARKINSONS_DISEASE	0.1656	0.9954	0.0122
KEGG_STEROID_HORMONE_BIOSYNTHESIS	0.6394	0.695	0.7621
KEGG_ALZHEIMERS_DISEASE	0.3152	0.0183	0.0015
KEGG_PHENYLALANINE_METABOLISM	0.1353	0.2658	0.1152
KEGG_ALLOGRAFT_REJECTION	0.3217	0.0003	0.1082
KEGG_HOMOLOGOUS_RECOMBINATION	0.5124	0.9897	0.8314
KEGG_AXON_GUIDANCE	0.4371	0.2435	0.5098
KEGG_UBIQUITIN_MEDIATED_PROTEOLYSIS	0.847	0.9994	0.7575
KEGG_VASOPRESSIN_REGULATED_WATER_REABSORPTION	0.6867	0.4299	0.7675
KEGG_RIBOSOME	1	0.9995	0.2935
KEGG_GLYCOSAMINOGLYCAN_BIOSYNTHESIS_CHONDROITIN_SULFATE	1	0.2748	0.2059
KEGG_AUTOIMMUNE_THYROID_DISEASE	0.3216	0.0013	0.2472
KEGG_WNT_SIGNALING_PATHWAY	0.7582	0.925	0.9235
KEGG_PROSTATE_CANCER	0.1388	0.1738	0.5109
KEGG_BETA_ALANINE_METABOLISM	0.8391	0.4772	0.1382
KEGG_NOTCH_SIGNALING_PATHWAY	0.9771	0.8951	0.8791
KEGG_STEROID_BIOSYNTHESIS	0.456	0.4813	0.3834
KEGG_ARGININE_AND_PROLINE_METABOLISM	0.5466	0.4317	0.0466
KEGG_FOLATE_BIOSYNTHESIS	1	0.1615	0.0745
KEGG_O_GLYCAN_BIOSYNTHESIS	0.6335	0.4887	0.5314
KEGG_TERPENOID_BACKBONE_BIOSYNTHESIS	0.6498	0.8745	0.69
KEGG_LYSOSOME	0.4831	0.8513	0.9304
KEGG_TYPE_I_DIABETES_MELLITUS	0.4234	0.0004	0.0756
KEGG_OOCYTE_MEIOSIS	0.9863	0.9793	0.9979
KEGG_LINOLEIC_ACID_METABOLISM	0.156	0.78	0.1324
KEGG_HYPERTROPHIC_CARDIOMYOPATHY_HCM	0.7534	0.1576	0.0086
KEGG_OXIDATIVE_PHOSPHORYLATION	0.0366	0.9978	0.0293
KEGG_RENAL_CELL_CARCINOMA	0.2251	0.1386	0.14
KEGG_GAP_JUNCTION	0.4007	0.0022	0.1372
KEGG_SYSTEMIC_LUPUS_ERYTHEMATOSUS	1	0.999	1
KEGG_HEMATOPOIETIC_CELL_LINEAGE	0.003	0.0044	0.0999
KEGG_INOSITOL_PHOSPHATE_METABOLISM	0.6999	0.553	0.6749
KEGG_MELANOMA	0.0233	0.0707	0.2465
KEGG_NOD_LIKE_RECEPTOR_SIGNALING_PATHWAY	0.5523	0.5609	0.742
KEGG_PANTOTHENATE_AND_COA_BIOSYNTHESIS	1	1	0.9383
KEGG_ALANINE_ASPARTATE_AND_GLUTAMATE_METABOLISM	0.2442	0.5207	0.4512
KEGG_T_CELL_RECEPTOR_SIGNALING_PATHWAY	0.1757	0.1342	0.3771
KEGG_AMINOACYL_TRNA_BIOSYNTHESIS	0.9016	0.9472	0.9169
KEGG_NITROGEN_METABOLISM	0.255	0.6053	0.2493
KEGG_CHRONIC_MYELOID_LEUKEMIA	0.2141	0.5721	0.2167
KEGG_GLYCEROPHOSPHOLIPID_METABOLISM	0.7829	0.2045	0.6886
KEGG_CYSTEINE_AND_METHIONINE_METABOLISM	0.933	0.7879	0.8759
KEGG_METABOLISM_OF_XENOBIOTICS_BY_CYTOCHROME_P450	0.0824	0.8245	0.2658
KEGG_DORSO_VENTRAL_AXIS_FORMATION	0.4219	0.0112	0.2261
KEGG_GLYCOSAMINOGLYCAN_DEGRADATION	1	0.8634	0.9159
KEGG_CIRCADIAN_RHYTHM_MAMMAL	0.0147	0.9663	0.8821
KEGG_PEROXISOME	0.1026	0.0574	0.4392
KEGG_RNA_POLYMERASE	0.9827	1	0.9993
KEGG_ABC_TRANSPORTERS	0.668	0.4624	0.4553
KEGG_ERBB_SIGNALING_PATHWAY	0.2109	0.0122	0.0834
KEGG_ALDOSTERONE_REGULATED_SODIUM_REABSORPTION	0.2379	0.3225	0.1394
KEGG_VIRAL_MYOCARDITIS	0.0429	0.0009	0.0007
KEGG_SULFUR_METABOLISM	0.0049	1	0.5412
KEGG_OTHER_GLYCAN_DEGRADATION	0.6083	0.7447	0.8864
KEGG_LYSINE_DEGRADATION	0.9854	0.9919	0.9401
