# Supplementary material for: Pathway centrality in protein interaction networks identifies putative functional mediating pathways in pulmonary disease
Source: Sci Rep. 2019 Apr 10;9:5863. doi: 10.1038/s41598-019-42299-3 (PMC6458310; doi:10.1038/s41598-019-42299-3)
Supplement: Supplementary file 3 — Novel disease-mediating pathways [file 41598_2019_42299_MOESM3_ESM.xlsx]

## Sheet: Asthma_GOBP
#pathway	p_cent	hypergeom_p_bh_disease_genes	hypergeom_p_bh_diff_exp_genes
GO_CATECHOLAMINE_BIOSYNTHETIC_PROCESS	0.0244	0.2446	0.9537
GO_REGULATION_OF_CELLULAR_RESPONSE_TO_GROWTH_FACTOR_STIMULUS	0.0445	0.4682	0.9537
GO_POSITIVE_REGULATION_OF_ENDOTHELIAL_CELL_MIGRATION	0.0223	0.5191	0.9537
GO_SODIUM_ION_EXPORT	0.0034	0.9459	0.9537
GO_SULFUR_COMPOUND_METABOLIC_PROCESS	0.007	0.3881	0.9537
GO_REGULATION_OF_PHOSPHOLIPASE_A2_ACTIVITY	0.0009	0.183	0.9537
GO_NEUTRAL_LIPID_METABOLIC_PROCESS	0.0185	0.9459	0.9537
GO_CYTOPLASMIC_MICROTUBULE_ORGANIZATION	0.0273	0.9459	0.9537
GO_SMOOTH_MUSCLE_TISSUE_DEVELOPMENT	0.0376	0.9459	0.9537
GO_REGULATION_OF_CELL_COMMUNICATION_BY_ELECTRICAL_COUPLING	0.0298	0.9459	0.9537
GO_AMYLOID_PRECURSOR_PROTEIN_METABOLIC_PROCESS	0.0027	0.9459	0.9537
GO_BLOOD_COAGULATION_FIBRIN_CLOT_FORMATION	0.0161	0.9459	0.9537
GO_OLFACTORY_BULB_INTERNEURON_DIFFERENTIATION	0.0393	0.9459	0.9537
GO_REGULATION_OF_LONG_TERM_NEURONAL_SYNAPTIC_PLASTICITY	0.0092	0.9459	0.9537
GO_FATTY_ACID_METABOLIC_PROCESS	0.0158	0.1641	0.9537
GO_PEPTIDYL_TYROSINE_AUTOPHOSPHORYLATION	0.0002	0.9459	0.9537
GO_RESPONSE_TO_X_RAY	0.0245	0.9459	0.9537
GO_REGULATION_OF_ACYL_COA_BIOSYNTHETIC_PROCESS	0.0483	0.9459	0.9537
GO_ATP_HYDROLYSIS_COUPLED_TRANSMEMBRANE_TRANSPORT	0.0099	0.9459	0.9537
GO_NEGATIVE_REGULATION_OF_NUCLEOTIDE_METABOLIC_PROCESS	0.0411	0.1344	0.9537
GO_MONOCARBOXYLIC_ACID_METABOLIC_PROCESS	0.0236	0.3435	0.9537
GO_PHENOL_CONTAINING_COMPOUND_BIOSYNTHETIC_PROCESS	0.0293	0.3506	0.9537
GO_SUBSTANTIA_NIGRA_DEVELOPMENT	0.0343	0.9459	0.9537
GO_NUCLEOSIDE_MONOPHOSPHATE_METABOLIC_PROCESS	0.0157	0.7021	0.9537
GO_CELLULAR_RESPIRATION	0.0436	0.9054	0.9537
GO_MONOCARBOXYLIC_ACID_BIOSYNTHETIC_PROCESS	0.0205	0.1625	0.9537
GO_PHAGOCYTOSIS_RECOGNITION	0.0162	0.9459	0.9537
GO_FC_GAMMA_RECEPTOR_SIGNALING_PATHWAY	0.0046	0.2194	0.9537
GO_MAINTENANCE_OF_PROTEIN_LOCALIZATION_IN_ORGANELLE	0.0025	0.9459	0.9537
GO_REGULATION_OF_CELL_FATE_COMMITMENT	0.0294	0.9459	0.9537
GO_REGULATION_OF_PHOSPHOLIPASE_C_ACTIVITY	0.0134	0.3861	0.9537
GO_GLYCEROLIPID_METABOLIC_PROCESS	0.0378	0.0977	0.9537
GO_POSITIVE_REGULATION_OF_PHOSPHATIDYLINOSITOL_3_KINASE_SIGNALING	0.0034	0.1315	0.9537
GO_POTASSIUM_ION_IMPORT	0.0057	0.9459	0.9537
GO_REGULATION_OF_LIPID_KINASE_ACTIVITY	0.0319	0.4327	0.9537
GO_NEGATIVE_REGULATION_OF_ERBB_SIGNALING_PATHWAY	0.0497	0.4127	0.9537
GO_INTEGRIN_MEDIATED_SIGNALING_PATHWAY	0.0132	0.9459	0.9537
GO_CELLULAR_POTASSIUM_ION_HOMEOSTASIS	0.0046	0.9459	0.9537
GO_MONOAMINE_TRANSPORT	0.0029	0.9459	0.9537
GO_DERMATAN_SULFATE_METABOLIC_PROCESS	0.0413	0.9459	0.9537
GO_POSITIVE_REGULATION_OF_BONE_REMODELING	0.0224	0.9459	0.9537
GO_DETECTION_OF_BIOTIC_STIMULUS	0.0392	0.3103	0.9537
GO_REGULATION_OF_GLUCOSE_TRANSPORT	0.0071	0.2314	0.9537
GO_G_PROTEIN_COUPLED_RECEPTOR_INTERNALIZATION	0.0024	0.2008	0.9537
GO_AZOLE_TRANSPORT	0.0154	0.9459	0.9537
GO_HYDROGEN_ION_TRANSMEMBRANE_TRANSPORT	0.0167	0.9459	0.9537
GO_REGULATION_OF_FATTY_ACID_METABOLIC_PROCESS	0.0146	0.9459	0.9537
GO_CATECHOLAMINE_TRANSPORT	0.0232	0.9459	0.9537
GO_RESPONSE_TO_ANGIOTENSIN	0.0209	0.9459	0.9537
GO_NEURAL_NUCLEUS_DEVELOPMENT	0.0466	0.9459	0.9537
GO_ENDOTHELIAL_CELL_PROLIFERATION	0.0157	0.9459	0.9537
GO_EPHRIN_RECEPTOR_SIGNALING_PATHWAY	0.0069	0.9459	0.9537
GO_NEGATIVE_REGULATION_OF_TISSUE_REMODELING	0.0171	0.9459	0.9537
GO_REGULATION_OF_BONE_REMODELING	0.0086	0.9459	0.9537
GO_RESPONSE_TO_PROSTAGLANDIN	0.0489	0.0526	0.9537
GO_MACROPHAGE_ACTIVATION_INVOLVED_IN_IMMUNE_RESPONSE	0.0077	0.9459	0.9537
GO_ADULT_LOCOMOTORY_BEHAVIOR	0.0188	0.9459	0.9537
GO_ORGANIC_HYDROXY_COMPOUND_TRANSPORT	0.008	0.8575	0.9537
GO_REGULATION_OF_PHOSPHOLIPASE_ACTIVITY	0.0005	0.1376	0.9537
GO_SULFATION	0.002	0.9459	0.9537
GO_REGULATION_OF_NIK_NF_KAPPAB_SIGNALING	0.0447	0.0732	0.9537
GO_NITROGEN_COMPOUND_TRANSPORT	0.0071	0.539	0.9537
GO_RESPIRATORY_GASEOUS_EXCHANGE	0.0207	0.0902	0.9537
GO_LIPID_PHOSPHORYLATION	0.0264	0.2284	0.9537
GO_REGULATION_OF_HYDROGEN_PEROXIDE_METABOLIC_PROCESS	0.0429	0.2188	0.9537
GO_NEURON_RECOGNITION	0.0087	0.9459	0.9537
GO_CARBOHYDRATE_BIOSYNTHETIC_PROCESS	0.0475	0.9459	0.9537
GO_MAINTENANCE_OF_LOCATION_IN_CELL	0.0114	0.6103	0.9537
GO_REGULATION_OF_CARDIAC_CONDUCTION	0.0091	0.5155	0.9537
GO_DETECTION_OF_ABIOTIC_STIMULUS	0.0139	0.6553	0.9537
GO_SERTOLI_CELL_DIFFERENTIATION	0.0166	0.2615	0.9537
GO_SODIUM_ION_TRANSPORT	0.002	0.9016	0.9537
GO_NEGATIVE_REGULATION_OF_INTERLEUKIN_8_PRODUCTION	0.0242	0.2188	0.9537
GO_POSITIVE_REGULATION_OF_TOLL_LIKE_RECEPTOR_SIGNALING_PATHWAY	0.0094	0.2527	0.9537
GO_ELECTRON_TRANSPORT_CHAIN	0.0331	0.9459	0.9537
GO_MYELOID_CELL_ACTIVATION_INVOLVED_IN_IMMUNE_RESPONSE	0.0016	0.3966	0.9537
GO_CATION_TRANSPORT	0.0004	0.447	0.9537
GO_SMOOTH_MUSCLE_CONTRACTION	0.0007	0.4182	0.9537
GO_FATTY_ACID_BIOSYNTHETIC_PROCESS	0.0303	0.0716	0.9537
GO_MICROTUBULE_BASED_MOVEMENT	0.0434	0.4333	0.9537
GO_PIGMENT_ACCUMULATION	0.0163	0.9459	0.9537
GO_DECIDUALIZATION	0.0425	0.2677	0.9537
GO_CENTROSOME_LOCALIZATION	0.0166	0.9459	0.9537
GO_RESPONSE_TO_XENOBIOTIC_STIMULUS	0.0234	0.0601	0.9537
GO_CELLULAR_RESPONSE_TO_GLUCOSE_STARVATION	0.0497	0.9459	0.9537
GO_PHOSPHATIDYLINOSITOL_3_PHOSPHATE_BIOSYNTHETIC_PROCESS	0.0122	0.4377	0.9537
GO_NEGATIVE_REGULATION_OF_MONOOXYGENASE_ACTIVITY	0.0286	0.9459	0.9537
GO_REGULATION_OF_RESPONSE_TO_INTERFERON_GAMMA	0.0239	0.2757	0.9537
GO_NEUROBLAST_PROLIFERATION	0.0374	0.9459	0.9537
GO_REGULATION_OF_ENDOPLASMIC_RETICULUM_UNFOLDED_PROTEIN_RESPONSE	0.0429	0.9459	0.9537
GO_RESPONSE_TO_GROWTH_HORMONE	0.0284	0.3296	0.9537
GO_NEGATIVE_REGULATION_OF_TYPE_2_IMMUNE_RESPONSE	0.0288	0.183	0.9537
GO_NEURONAL_STEM_CELL_DIVISION	0.0258	0.9459	0.9537
GO_PROSTATE_GLAND_GROWTH	0.022	0.183	0.9537
GO_POSITIVE_REGULATION_OF_TRANSCRIPTION_FROM_RNA_POLYMERASE_II_PROMOTER_IN_RESPONSE_TO_ENDOPLASMIC_RETICULUM_STRESS	0.021	0.9459	0.9537
GO_RESPONSE_TO_PROSTAGLANDIN_E	0.0439	0.2975	0.9537
GO_CARBOHYDRATE_TRANSPORT	0.0111	0.9459	0.9537
GO_VASCULAR_SMOOTH_MUSCLE_CONTRACTION	0.0142	0.9459	0.9537
GO_REGULATION_OF_SODIUM_ION_TRANSMEMBRANE_TRANSPORT	0.0014	0.4327	0.9537
GO_REGULATION_OF_DOUBLE_STRAND_BREAK_REPAIR_VIA_HOMOLOGOUS_RECOMBINATION	0.0343	0.9459	0.9537
GO_BLOOD_COAGULATION_INTRINSIC_PATHWAY	0.0108	0.9459	0.9537
GO_CELLULAR_SODIUM_ION_HOMEOSTASIS	0.0004	0.9459	0.9537
GO_FATTY_ACID_DERIVATIVE_TRANSPORT	0.0217	0.2615	0.9537
GO_INOSITOL_LIPID_MEDIATED_SIGNALING	0.0231	0.0859	0.9537
GO_ORGANIC_ACID_BIOSYNTHETIC_PROCESS	0.0253	0.2913	0.9537
GO_INSULIN_LIKE_GROWTH_FACTOR_RECEPTOR_SIGNALING_PATHWAY	0.0112	0.9459	0.9537
GO_NEGATIVE_REGULATION_OF_LYMPHOCYTE_MEDIATED_IMMUNITY	0.0272	0.3689	0.9537
GO_NEGATIVE_REGULATION_OF_MUSCLE_CELL_APOPTOTIC_PROCESS	0.0372	0.9459	0.9537
GO_REGULATION_OF_PLASMA_LIPOPROTEIN_PARTICLE_LEVELS	0.0183	0.9459	0.9537
GO_REGULATION_OF_RELEASE_OF_CYTOCHROME_C_FROM_MITOCHONDRIA	0.0247	0.9459	0.9537
GO_CLATHRIN_MEDIATED_ENDOCYTOSIS	0.0042	0.9459	0.9537
GO_REGULATION_OF_DEFENSE_RESPONSE_TO_VIRUS_BY_VIRUS	0.0038	0.9459	0.9537
GO_POSITIVE_REGULATION_OF_T_HELPER_1_TYPE_IMMUNE_RESPONSE	0.0312	0.9459	0.9537
GO_REGULATION_OF_RECEPTOR_RECYCLING	0.0212	0.9459	0.9537
GO_COMPLEMENT_ACTIVATION	0.0382	0.9459	0.9537
GO_CYTOKINE_SECRETION	0.041	0.0624	0.9537
GO_CATECHOLAMINE_METABOLIC_PROCESS	0.0014	0.4013	0.9537
GO_SUCKLING_BEHAVIOR	0.0068	0.9459	0.9537
GO_ION_TRANSMEMBRANE_TRANSPORT	0.031	0.0605	0.9537
GO_NEGATIVE_REGULATION_OF_GLUCOSE_IMPORT	0.0402	0.2092	0.9537
GO_POSITIVE_REGULATION_OF_ALPHA_BETA_T_CELL_PROLIFERATION	0.0267	0.2527	0.9537
GO_REGULATION_OF_BONE_RESORPTION	0.0101	0.9459	0.9537
GO_DETECTION_OF_MOLECULE_OF_BACTERIAL_ORIGIN	0.0132	0.9459	0.9537
GO_RESPONSE_TO_YEAST	0.0239	0.2008	0.9537
GO_AMINE_BIOSYNTHETIC_PROCESS	0.0092	0.9459	0.9537
GO_REGULATION_OF_GASTRULATION	0.0451	0.3641	0.9537
GO_REGULATION_OF_PLATELET_DERIVED_GROWTH_FACTOR_RECEPTOR_SIGNALING_PATHWAY	0.0054	0.9459	0.9537
GO_POSITIVE_REGULATION_OF_CALCIUM_ION_TRANSPORT_INTO_CYTOSOL	0.0297	0.4521	0.9537
GO_POSITIVE_REGULATION_OF_PROTEIN_LOCALIZATION_TO_CELL_PERIPHERY	0.0002	0.3759	0.9537
GO_HYDROGEN_TRANSPORT	0.0013	0.9221	0.9537
GO_ESTABLISHMENT_OR_MAINTENANCE_OF_TRANSMEMBRANE_ELECTROCHEMICAL_GRADIENT	0.0093	0.9459	0.9537
GO_ANTIMICROBIAL_HUMORAL_RESPONSE	0.0353	0.9459	0.9537
GO_PEPTIDYL_TYROSINE_MODIFICATION	0	0.0528	0.9537
GO_NEGATIVE_REGULATION_OF_PROTEIN_BINDING	0.0486	0.1831	0.9537
GO_PURINE_CONTAINING_COMPOUND_METABOLIC_PROCESS	0.0342	0.4182	0.9537
GO_MATING_BEHAVIOR	0.0226	0.2836	0.9537
GO_AMMONIUM_TRANSPORT	0.0005	0.9459	0.9537
GO_SERTOLI_CELL_DEVELOPMENT	0.0116	0.2188	0.9537
GO_CELLULAR_DEFENSE_RESPONSE	0.0049	0.1255	0.9537
GO_NEUTROPHIL_ACTIVATION_INVOLVED_IN_IMMUNE_RESPONSE	0.0123	0.183	0.9537
GO_NUCLEOSIDE_BISPHOSPHATE_METABOLIC_PROCESS	0.0079	0.9459	0.9537
GO_REGULATION_OF_RECEPTOR_MEDIATED_ENDOCYTOSIS	0.0006	0.5574	0.9537
GO_DICARBOXYLIC_ACID_TRANSPORT	0.0312	0.9459	0.9537
GO_MAMMARY_GLAND_LOBULE_DEVELOPMENT	0.0066	0.9459	0.9537
GO_NEGATIVE_REGULATION_OF_PROTEIN_ACTIVATION_CASCADE	0.0039	0.9459	0.9537
GO_REGULATION_OF_PHOSPHOLIPID_METABOLIC_PROCESS	0.0398	0.4933	0.9537
GO_REGULATION_OF_PHOSPHATIDYLINOSITOL_3_KINASE_ACTIVITY	0.0379	0.3918	0.9537
GO_GMP_METABOLIC_PROCESS	0.0422	0.9459	0.9537
GO_REGULATION_OF_PROTEIN_HOMODIMERIZATION_ACTIVITY	0.0484	0.9459	0.9537
GO_HUMORAL_IMMUNE_RESPONSE_MEDIATED_BY_CIRCULATING_IMMUNOGLOBULIN	0.0313	0.5268	0.9537
GO_MIDBRAIN_DEVELOPMENT	0.0204	0.9459	0.9537
GO_POSITIVE_REGULATION_OF_GLYCOGEN_METABOLIC_PROCESS	0.0381	0.9459	0.9537
GO_PROTEIN_FOLDING_IN_ENDOPLASMIC_RETICULUM	0.0481	0.9459	0.9537
GO_SMALL_MOLECULE_BIOSYNTHETIC_PROCESS	0.0135	0.451	0.9537
GO_MEMBRANE_RAFT_ORGANIZATION	0.004	0.9459	0.9537
GO_CYTOPLASMIC_SEQUESTERING_OF_PROTEIN	0.0105	0.3918	0.9537
GO_FIBRIL_ORGANIZATION	0.001	0.9459	0.9537
GO_NEGATIVE_REGULATION_OF_NATURAL_KILLER_CELL_MEDIATED_IMMUNITY	0.0318	0.1924	0.9537
GO_ESTABLISHMENT_OR_MAINTENANCE_OF_EPITHELIAL_CELL_APICAL_BASAL_POLARITY	0.0155	0.9459	0.9537
GO_POSITIVE_REGULATION_OF_PHOSPHOLIPASE_ACTIVITY	0.0037	0.104	0.9537
GO_PHOSPHATIDYLINOSITOL_METABOLIC_PROCESS	0.032	0.058	0.9537
GO_REGULATION_OF_INOSITOL_PHOSPHATE_BIOSYNTHETIC_PROCESS	0.0192	0.9459	0.9537
GO_NEUROLOGICAL_SYSTEM_PROCESS_INVOLVED_IN_REGULATION_OF_SYSTEMIC_ARTERIAL_BLOOD_PRESSURE	0.0448	0.2092	0.9537
GO_REGULATION_OF_B_CELL_RECEPTOR_SIGNALING_PATHWAY	0.0358	0.9459	0.9537
GO_BRANCHING_INVOLVED_IN_SALIVARY_GLAND_MORPHOGENESIS	0.0345	0.227	0.9537
GO_POSITIVE_REGULATION_OF_ENDOTHELIAL_CELL_CHEMOTAXIS	0.015	0.9459	0.9537
GO_REGULATION_OF_ESTABLISHMENT_OF_PROTEIN_LOCALIZATION_TO_PLASMA_MEMBRANE	0.0068	0.4327	0.9537
GO_CEREBELLAR_PURKINJE_CELL_LAYER_DEVELOPMENT	0.0292	0.9459	0.9537
GO_REGULATION_OF_TYPE_I_INTERFERON_MEDIATED_SIGNALING_PATHWAY	0.0063	0.9459	0.9537
GO_SODIUM_ION_HOMEOSTASIS	0.0005	0.9459	0.9537
GO_RESPONSE_TO_EPINEPHRINE	0.0381	0.9459	0.9537
GO_REGULATION_OF_LIPASE_ACTIVITY	0.0019	0.1924	0.9537
GO_GLYCOSYL_COMPOUND_METABOLIC_PROCESS	0.0368	0.3966	0.9537
GO_PHOSPHOLIPID_METABOLIC_PROCESS	0.0116	0.104	0.9537
GO_PROTEIN_LIPID_COMPLEX_SUBUNIT_ORGANIZATION	0.0316	0.9459	0.9537
GO_POSITIVE_REGULATION_OF_JUN_KINASE_ACTIVITY	0.0355	0.1344	0.9537
GO_REGULATION_OF_TOLL_LIKE_RECEPTOR_4_SIGNALING_PATHWAY	0.0113	0.9459	0.9537
GO_GLYCEROLIPID_BIOSYNTHETIC_PROCESS	0.0333	0.2175	0.9537
GO_ACTIVATION_OF_JUN_KINASE_ACTIVITY	0.0275	0.9459	0.9537
GO_ER_NUCLEUS_SIGNALING_PATHWAY	0.0205	0.3574	0.9537
GO_POSITIVE_REGULATION_OF_POTASSIUM_ION_TRANSPORT	0.011	0.0624	0.9537
GO_REGULATION_OF_LIPID_TRANSPORT	0.025	0.6083	0.9537
GO_PROTEIN_COMPLEX_LOCALIZATION	0.0184	0.9459	0.9537
GO_RESPONSE_TO_LOW_DENSITY_LIPOPROTEIN_PARTICLE	0.0217	0.9459	0.9537
GO_DETECTION_OF_TEMPERATURE_STIMULUS_INVOLVED_IN_SENSORY_PERCEPTION	0.0178	0.2008	0.9537
GO_REGULATION_OF_NEURONAL_SYNAPTIC_PLASTICITY	0.0226	0.9459	0.9537
GO_REGULATION_OF_PROTEIN_ACTIVATION_CASCADE	0.0153	0.9459	0.9537
GO_HYALURONAN_CATABOLIC_PROCESS	0.0268	0.2188	0.9537
GO_NEGATIVE_REGULATION_OF_TRANSPORTER_ACTIVITY	0.0078	0.9459	0.9537
GO_HORMONE_METABOLIC_PROCESS	0.0242	0.3671	0.9537
GO_POTASSIUM_ION_HOMEOSTASIS	0.0052	0.9459	0.9537
GO_ORGANIC_HYDROXY_COMPOUND_METABOLIC_PROCESS	0.0337	0.2008	0.9537
GO_VASOCONSTRICTION	0.0041	0.9459	0.9537
GO_NEGATIVE_REGULATION_OF_SODIUM_ION_TRANSPORT	0.0071	0.9459	0.9537
GO_NEGATIVE_REGULATION_OF_SMOOTH_MUSCLE_CELL_PROLIFERATION	0.0164	0.3689	0.9537
GO_POSITIVE_REGULATION_OF_GLUCOSE_TRANSPORT	0.0259	0.9459	0.9537
GO_REGULATION_OF_SODIUM_ION_TRANSMEMBRANE_TRANSPORTER_ACTIVITY	0.0295	0.9459	0.9537
GO_PHASIC_SMOOTH_MUSCLE_CONTRACTION	0.0036	0.227	0.9537
GO_ORGAN_GROWTH	0.0171	0.1505	0.9537
GO_POSITIVE_REGULATION_OF_RECEPTOR_INTERNALIZATION	0.001	0.9459	0.9537
GO_REPRODUCTIVE_BEHAVIOR	0.0463	0.3296	0.9537
GO_MESODERMAL_CELL_FATE_COMMITMENT	0.0181	0.9459	0.9537
GO_IMPORT_INTO_CELL	0.0152	0.9459	0.9537
GO_FEEDING_BEHAVIOR	0.0318	0.6003	0.9537
GO_MATERNAL_PLACENTA_DEVELOPMENT	0.0311	0.3374	0.9537
GO_REGULATION_OF_CATECHOLAMINE_METABOLIC_PROCESS	0.008	0.9459	0.9537
GO_SENSORY_PERCEPTION_OF_TEMPERATURE_STIMULUS	0.0177	0.2677	0.9537
GO_REGULATION_OF_ALPHA_BETA_T_CELL_PROLIFERATION	0.0362	0.2836	0.9537
GO_REGULATION_OF_VENTRICULAR_CARDIAC_MUSCLE_CELL_ACTION_POTENTIAL	0.0236	0.9459	0.9537
GO_EXTRACELLULAR_MATRIX_DISASSEMBLY	0.0011	0.5493	0.9537
GO_FOREBRAIN_NEURON_FATE_COMMITMENT	0.0146	0.9459	0.9537
GO_REGULATION_OF_RECEPTOR_INTERNALIZATION	0.0011	0.9459	0.9537
GO_ANATOMICAL_STRUCTURE_ARRANGEMENT	0.0101	0.9459	0.9537
GO_CELL_RECOGNITION	0.0236	0.8849	0.9537
GO_LIPID_BIOSYNTHETIC_PROCESS	0.0273	0.2423	0.9537
GO_REGULATION_OF_GLUCOSE_IMPORT	0.0044	0.4903	0.9537
GO_PROTEIN_AUTOPHOSPHORYLATION	0.0053	0.1924	0.9537
GO_POSITIVE_REGULATION_OF_TRANSCRIPTION_FROM_RNA_POLYMERASE_II_PROMOTER_IN_RESPONSE_TO_STRESS	0.0382	0.9459	0.9537
GO_DEVELOPMENT_OF_PRIMARY_SEXUAL_CHARACTERISTICS	0.0284	0.0777	0.9537
GO_UTERUS_DEVELOPMENT	0.029	0.9459	0.9537
GO_LEUKOTRIENE_BIOSYNTHETIC_PROCESS	0.0386	0.2836	0.9537
GO_PEPTIDE_HORMONE_PROCESSING	0.0286	0.3435	0.9537
GO_DOPAMINE_TRANSPORT	0.0055	0.9459	0.9537
GO_POSITIVE_REGULATION_OF_SPROUTING_ANGIOGENESIS	0.0082	0.9459	0.9537
GO_GLYCEROPHOSPHOLIPID_METABOLIC_PROCESS	0.0469	0.0575	0.9537
GO_NEGATIVE_REGULATION_OF_HUMORAL_IMMUNE_RESPONSE	0.0028	0.2008	0.9537
GO_PHENOL_CONTAINING_COMPOUND_METABOLIC_PROCESS	0.0085	0.5661	0.9537
GO_DEFENSE_RESPONSE_TO_GRAM_POSITIVE_BACTERIUM	0.0115	0.1634	0.9537
GO_ANTIGEN_PROCESSING_AND_PRESENTATION_OF_PEPTIDE_OR_POLYSACCHARIDE_ANTIGEN_VIA_MHC_CLASS_II	0.005	0.6061	0.9537
GO_REGULATION_OF_CELL_FATE_SPECIFICATION	0.0128	0.9459	0.9537
GO_PROTEIN_ACTIVATION_CASCADE	0.0028	0.9459	0.9537
GO_MAINTENANCE_OF_LOCATION	0.0171	0.1058	0.9537
GO_ARACHIDONATE_TRANSPORT	0.015	0.2092	0.9537
GO_PHOSPHOLIPID_BIOSYNTHETIC_PROCESS	0.0367	0.2482	0.9537
GO_REGULATION_OF_SYSTEMIC_ARTERIAL_BLOOD_PRESSURE_BY_CIRCULATORY_RENIN_ANGIOTENSIN	0.0115	0.2092	0.9537
GO_MACROMOLECULAR_COMPLEX_REMODELING	0.0024	0.9459	0.9537
GO_REGULATION_OF_ERBB_SIGNALING_PATHWAY	0.0007	0.1924	0.9537
GO_NEGATIVE_REGULATION_OF_INNATE_IMMUNE_RESPONSE	0.0313	0.0624	0.9537
GO_JNK_CASCADE	0.0324	0.5689	0.9537
GO_NEGATIVE_REGULATION_OF_LEUKOCYTE_MEDIATED_IMMUNITY	0.0212	0.4293	0.9537
GO_REGULATION_OF_SYNAPTIC_TRANSMISSION_DOPAMINERGIC	0.0006	0.9459	0.9537
GO_NEGATIVE_REGULATION_OF_PROTEIN_LOCALIZATION_TO_CELL_PERIPHERY	0.0129	0.2615	0.9537
GO_REGULATION_OF_MUSCLE_CELL_APOPTOTIC_PROCESS	0.0478	0.4066	0.9537
GO_REGULATION_OF_TRANSPORTER_ACTIVITY	0.0402	0.7049	0.9537
GO_NUCLEOTIDE_SALVAGE	0.029	0.9459	0.9537
GO_NEGATIVE_REGULATION_OF_EXOCYTOSIS	0.014	0.9459	0.9537
GO_REGULATION_OF_P38MAPK_CASCADE	0.0333	0.9459	0.9537
GO_DETECTION_OF_TEMPERATURE_STIMULUS	0.015	0.2358	0.9537
GO_NEGATIVE_REGULATION_OF_PROTEIN_KINASE_B_SIGNALING	0.0104	0.3689	0.9537
GO_EXTRACELLULAR_FIBRIL_ORGANIZATION	0.0033	0.9459	0.9537
GO_ESTABLISHMENT_OR_MAINTENANCE_OF_BIPOLAR_CELL_POLARITY	0.041	0.9459	0.9537
GO_CELLULAR_PROTEIN_COMPLEX_LOCALIZATION	0.0138	0.9459	0.9537
GO_MAST_CELL_MEDIATED_IMMUNITY	0.0113	0.9459	0.9537
GO_LEUKOCYTE_DEGRANULATION	0.0075	0.3296	0.9537
GO_UNSATURATED_FATTY_ACID_METABOLIC_PROCESS	0.0111	0.0649	0.9537
GO_RESPONSE_TO_MAGNESIUM_ION	0.041	0.2836	0.9537
GO_MIDDLE_EAR_MORPHOGENESIS	0.0321	0.9459	0.9537
GO_PLATELET_ACTIVATION	0.0019	0.3233	0.9537
GO_POSITIVE_REGULATION_OF_ERBB_SIGNALING_PATHWAY	0.003	0.3689	0.9537
GO_ENDOCRINE_PANCREAS_DEVELOPMENT	0.0219	0.3918	0.9537
GO_CYTOKINE_PRODUCTION_INVOLVED_IN_IMMUNE_RESPONSE	0.0146	0.2358	0.9537
GO_LEYDIG_CELL_DIFFERENTIATION	0.0012	0.9459	0.9537
GO_PERK_MEDIATED_UNFOLDED_PROTEIN_RESPONSE	0.0211	0.1924	0.9537
GO_REGULATION_OF_RENAL_SODIUM_EXCRETION	0.0003	0.2909	0.9537
GO_DETECTION_OF_OTHER_ORGANISM	0.0297	0.2527	0.9537
GO_RESPONSE_TO_TYPE_I_INTERFERON	0.0357	0.5229	0.9537
GO_NEGATIVE_REGULATION_OF_RELEASE_OF_CYTOCHROME_C_FROM_MITOCHONDRIA	0.032	0.9459	0.9537
GO_INTRACELLULAR_ESTROGEN_RECEPTOR_SIGNALING_PATHWAY	0.0279	0.9459	0.9537
GO_DEFENSE_RESPONSE_TO_GRAM_NEGATIVE_BACTERIUM	0.0431	0.0757	0.9537
GO_MATING	0.0173	0.3759	0.9537
GO_DEFENSE_RESPONSE_TO_FUNGUS	0.0096	0.3861	0.9537
GO_NUCLEOSIDE_TRIPHOSPHATE_CATABOLIC_PROCESS	0.024	0.9459	0.9537
GO_REGULATION_OF_OXIDATIVE_PHOSPHORYLATION	0.0365	0.9459	0.9537
GO_MONOSACCHARIDE_TRANSPORT	0.0092	0.9459	0.9537
GO_MUCOPOLYSACCHARIDE_METABOLIC_PROCESS	0.0139	0.0637	0.9537
GO_POSITIVE_REGULATION_OF_RECEPTOR_MEDIATED_ENDOCYTOSIS	0.0019	0.4293	0.9537
GO_OXIDATIVE_PHOSPHORYLATION	0.0177	0.9459	0.9537
GO_NEGATIVE_REGULATION_OF_NEUROTRANSMITTER_TRANSPORT	0.0088	0.227	0.9537
GO_PHOSPHATIDYLINOSITOL_BIOSYNTHETIC_PROCESS	0.026	0.276	0.9537
GO_POSITIVE_REGULATION_OF_RELEASE_OF_SEQUESTERED_CALCIUM_ION_INTO_CYTOSOL	0.0462	0.3861	0.9537
GO_REGULATION_OF_T_HELPER_1_TYPE_IMMUNE_RESPONSE	0.0297	0.2757	0.9537
GO_SODIUM_ION_TRANSMEMBRANE_TRANSPORT	0.0024	0.9459	0.9537
GO_STEROID_METABOLIC_PROCESS	0.0472	0.4797	0.9537
GO_SUBSTRATE_ADHESION_DEPENDENT_CELL_SPREADING	0.0369	0.9459	0.9537
GO_POSITIVE_REGULATION_OF_B_CELL_DIFFERENTIATION	0.0068	0.9459	0.9537
GO_REGULATION_OF_CORTICOSTEROID_HORMONE_SECRETION	0.048	0.9459	0.9537
GO_POSITIVE_REGULATION_OF_CYCLIN_DEPENDENT_PROTEIN_KINASE_ACTIVITY	0.0442	0.0575	0.9537
GO_NEUROTRANSMITTER_UPTAKE	0.0114	0.9459	0.9537
GO_NEGATIVE_REGULATION_OF_ATPASE_ACTIVITY	0.0318	0.9459	0.9537
GO_SYNAPTIC_SIGNALING	0.0184	0.2836	0.9537
GO_POSITIVE_REGULATION_OF_LIPASE_ACTIVITY	0.0057	0.1442	0.9537
GO_INNER_EAR_RECEPTOR_CELL_DEVELOPMENT	0.0245	0.3641	0.9537
GO_POSITIVE_REGULATION_OF_FATTY_ACID_BIOSYNTHETIC_PROCESS	0.0229	0.9459	0.9537
GO_REGULATION_OF_ICOSANOID_SECRETION	0.0215	0.2615	0.9537
GO_REGULATION_OF_CATECHOLAMINE_SECRETION	0.0226	0.4066	0.9537
GO_AUDITORY_RECEPTOR_CELL_DEVELOPMENT	0.0231	0.2446	0.9537
GO_REGULATION_OF_FATTY_ACID_TRANSPORT	0.0102	0.3103	0.9537
GO_GDP_METABOLIC_PROCESS	0.0336	0.9459	0.9537
GO_MAMMARY_GLAND_EPITHELIAL_CELL_PROLIFERATION	0.0145	0.1924	0.9537
GO_POSITIVE_REGULATION_OF_RENAL_SODIUM_EXCRETION	0.0016	0.9459	0.9537
GO_REGULATION_OF_TRANSMEMBRANE_TRANSPORT	0.0073	0.0633	0.9537
GO_INSULIN_RECEPTOR_SIGNALING_PATHWAY	0.0455	0.9459	0.9537
GO_DOPAMINE_METABOLIC_PROCESS	0.0187	0.2975	0.9537
GO_REGULATION_OF_B_CELL_DIFFERENTIATION	0.0094	0.9459	0.9537
GO_POSITIVE_REGULATION_OF_CALCIUM_MEDIATED_SIGNALING	0.0052	0.9459	0.9537
GO_LYMPH_VESSEL_DEVELOPMENT	0.0302	0.9459	0.9537
GO_RESPONSE_TO_ACETYLCHOLINE	0.0177	0.9459	0.9537
GO_RENAL_FILTRATION	0.0335	0.9459	0.9537
GO_LOW_DENSITY_LIPOPROTEIN_PARTICLE_REMODELING	0.0027	0.9459	0.9537
GO_MAST_CELL_ACTIVATION	0.0228	0.2677	0.9537
GO_MONOVALENT_INORGANIC_CATION_TRANSPORT	0.0002	0.2909	0.9537
GO_REGULATION_OF_NEUROTRANSMITTER_UPTAKE	0.0318	0.2188	0.9537
GO_REGULATION_OF_MEMBRANE_POTENTIAL	0.0417	0.0886	0.9537
GO_POSITIVE_REGULATION_OF_RECEPTOR_RECYCLING	0.0153	0.9459	0.9537
GO_BICELLULAR_TIGHT_JUNCTION_ASSEMBLY	0.0472	0.9459	0.9537
GO_NEGATIVE_REGULATION_OF_ERK1_AND_ERK2_CASCADE	0.0313	0.1013	0.9537
GO_POSITIVE_REGULATION_OF_EPITHELIAL_CELL_MIGRATION	0.0295	0.0576	0.9537
GO_CELLULAR_RESPONSE_TO_EPINEPHRINE_STIMULUS	0.0083	0.9459	0.9537
GO_PEPTIDE_CROSS_LINKING	0.0081	0.9459	0.9537
GO_B_CELL_RECEPTOR_SIGNALING_PATHWAY	0.0135	0.4625	0.9537
GO_CELLULAR_RESPONSE_TO_PROSTAGLANDIN_E_STIMULUS	0.0417	0.2446	0.9537
GO_POSITIVE_REGULATION_OF_NITRIC_OXIDE_SYNTHASE_ACTIVITY	0.0053	0.2757	0.9537
GO_PURINE_RIBONUCLEOSIDE_BISPHOSPHATE_METABOLIC_PROCESS	0.0014	0.9459	0.9537
GO_POSITIVE_REGULATION_OF_THYMOCYTE_AGGREGATION	0.0494	0.1924	0.9537

## Sheet: Asthma_KEGG
#pathway	p_cent	hypergeom_p_bh_disease_genes	hypergeom_p_bh_diff_exp_gene
KEGG_NEUROTROPHIN_SIGNALING_PATHWAY	0.0464	0.7426	0.9576
KEGG_PROXIMAL_TUBULE_BICARBONATE_RECLAMATION	0.0045	0.9507	0.9576
KEGG_ENDOCYTOSIS	0.0092	0.0595	0.9576
KEGG_COMPLEMENT_AND_COAGULATION_CASCADES	0.0117	0.6173	0.9576
KEGG_B_CELL_RECEPTOR_SIGNALING_PATHWAY	0.0133	0.9507	0.9576
KEGG_FC_GAMMA_R_MEDIATED_PHAGOCYTOSIS	0.0081	0.6858	0.9576
KEGG_GLUTATHIONE_METABOLISM	0.0265	0.1191	0.9576
KEGG_RENIN_ANGIOTENSIN_SYSTEM	0.0095	0.263	0.9108
KEGG_ENDOMETRIAL_CANCER	0.0457	0.1244	0.9576
KEGG_DRUG_METABOLISM_CYTOCHROME_P450	0.0181	0.1666	0.9576
KEGG_OXIDATIVE_PHOSPHORYLATION	0.0366	0.9507	0.4598
KEGG_MELANOMA	0.0233	0.1666	0.9576
KEGG_CIRCADIAN_RHYTHM_MAMMAL	0.0147	0.9507	0.9576
KEGG_VIRAL_MYOCARDITIS	0.0429	0.1666	0.9576
KEGG_SULFUR_METABOLISM	0.0049	0.9507	0.9576

## Sheet: BPD_GOBP
#pathway	p_cent	hypergeom_p_bh_disease_genes	hypergeom_p_bh_diff_exp_genes
GO_GLYCOPROTEIN_METABOLIC_PROCESS	0.0373	0.3079	0.5017
GO_CELL_ADHESION_MEDIATED_BY_INTEGRIN	0.0137	0.957	0.783
GO_ERK1_AND_ERK2_CASCADE	0.0281	0.2413	0.5715
GO_REGULATION_OF_VASOCONSTRICTION	0.0044	0.4727	0.5715
GO_POSITIVE_REGULATION_OF_CELL_SUBSTRATE_ADHESION	0.0003	0.1815	0.5579
GO_REGULATION_OF_CELLULAR_RESPONSE_TO_GROWTH_FACTOR_STIMULUS	0.0126	0.0514	0.5368
GO_SEQUESTERING_OF_METAL_ION	0.01	0.957	0.783
GO_REGULATION_OF_NUCLEOSIDE_METABOLIC_PROCESS	0.0289	0.3966	0.5715
GO_POSITIVE_REGULATION_OF_DNA_REPLICATION	0.0385	0.1574	0.565
GO_RECEPTOR_INTERNALIZATION	0.044	0.957	0.5715
GO_NEGATIVE_REGULATION_OF_TUMOR_NECROSIS_FACTOR_MEDIATED_SIGNALING_PATHWAY	0.0042	0.189	0.783
GO_NEGATIVE_REGULATION_OF_LYASE_ACTIVITY	0.0469	0.957	0.7452
GO_POSITIVE_REGULATION_OF_BLOOD_PRESSURE	0.0426	0.333	0.647
GO_SULFUR_COMPOUND_METABOLIC_PROCESS	0.0059	0.1574	0.484
GO_POSITIVE_REGULATION_OF_T_HELPER_CELL_DIFFERENTIATION	0.0011	0.2127	0.5579
GO_REGULATION_OF_PHOSPHOLIPASE_A2_ACTIVITY	0.0002	0.957	0.783
GO_NEUTRAL_LIPID_METABOLIC_PROCESS	0.0033	0.957	0.5579
GO_MODIFIED_AMINO_ACID_TRANSPORT	0.0475	0.957	0.7545
GO_AXON_REGENERATION	0.0499	0.957	0.7693
GO_MONOCARBOXYLIC_ACID_TRANSPORT	0.0392	0.2297	0.5579
GO_NEGATIVE_REGULATION_OF_CD4_POSITIVE_ALPHA_BETA_T_CELL_DIFFERENTIATION	0.0357	0.1663	0.783
GO_ERBB_SIGNALING_PATHWAY	0.0001	0.5205	0.5579
GO_POSITIVE_REGULATION_OF_INSULIN_LIKE_GROWTH_FACTOR_RECEPTOR_SIGNALING_PATHWAY	0.0025	0.1663	0.783
GO_HOMOTYPIC_CELL_CELL_ADHESION	0.0044	0.957	0.5579
GO_BENZENE_CONTAINING_COMPOUND_METABOLIC_PROCESS	0.0406	0.2551	0.7693
GO_ETHANOLAMINE_CONTAINING_COMPOUND_METABOLIC_PROCESS	0.0175	0.5427	0.5579
GO_ENERGY_HOMEOSTASIS	0.0086	0.957	0.5579
GO_REGULATION_OF_CELL_PROJECTION_ORGANIZATION	0.0067	0.5317	0.5284
GO_OLFACTORY_BULB_INTERNEURON_DIFFERENTIATION	0.0013	0.957	0.783
GO_FOREBRAIN_CELL_MIGRATION	0.0034	0.957	0.5579
GO_ISOPRENOID_METABOLIC_PROCESS	0.0004	0.957	0.5579
GO_REGULATION_OF_LONG_TERM_NEURONAL_SYNAPTIC_PLASTICITY	0.033	0.957	0.7693
GO_REGULATION_OF_PROTON_TRANSPORT	0.0325	0.1815	0.783
GO_POSITIVE_REGULATION_OF_NOTCH_SIGNALING_PATHWAY	0.0254	0.957	0.6769
GO_REGULATION_OF_INSULIN_LIKE_GROWTH_FACTOR_RECEPTOR_SIGNALING_PATHWAY	0.0002	0.2413	0.783
GO_PEPTIDYL_TYROSINE_AUTOPHOSPHORYLATION	0.0014	0.957	0.4391
GO_POSITIVE_REGULATION_OF_CATENIN_IMPORT_INTO_NUCLEUS	0.0476	0.957	0.5579
GO_NEGATIVE_REGULATION_OF_NEURON_DEATH	0.0398	0.1066	0.5579
GO_REGULATION_OF_MEMBRANE_REPOLARIZATION	0.0417	0.957	0.5715
GO_ADRENAL_GLAND_DEVELOPMENT	0.0398	0.957	0.5715
GO_MORPHOGENESIS_OF_AN_EPITHELIAL_FOLD	0.0221	0.189	0.5579
GO_NEGATIVE_REGULATION_OF_NUCLEOTIDE_METABOLIC_PROCESS	0.0106	0.957	0.5715
GO_RESPONSE_TO_BMP	0.0312	0.957	0.5276
GO_HEART_GROWTH	0.0277	0.957	0.7545
GO_CELL_SUBSTRATE_JUNCTION_ASSEMBLY	0.0048	0.957	0.6059
GO_SUBSTANTIA_NIGRA_DEVELOPMENT	0.0481	0.957	0.5715
GO_MORPHOGENESIS_OF_A_POLARIZED_EPITHELIUM	0.0151	0.957	0.7353
GO_GLUCOSAMINE_CONTAINING_COMPOUND_METABOLIC_PROCESS	0.0163	0.957	0.5715
GO_REGULATION_OF_CALCIUM_ION_TRANSPORT_INTO_CYTOSOL	0.0429	0.1682	0.5579
GO_FC_GAMMA_RECEPTOR_SIGNALING_PATHWAY	0.004	0.957	0.5276
GO_PLASMA_MEMBRANE_ORGANIZATION	0.0004	0.7498	0.5431
GO_REGULATION_OF_CELL_PROJECTION_SIZE	0.0452	0.957	0.5579
GO_REGULATION_OF_CYCLIN_DEPENDENT_PROTEIN_KINASE_ACTIVITY	0.0056	0.957	0.5579
GO_ORGAN_INDUCTION	0.0057	0.957	0.783
GO_HINDBRAIN_MORPHOGENESIS	0.0112	0.957	0.5715
GO_GLIAL_CELL_MIGRATION	0.0307	0.333	0.5715
GO_REGULATION_OF_CELL_PROJECTION_ASSEMBLY	0.0359	0.957	0.5579
GO_MAINTENANCE_OF_PROTEIN_LOCALIZATION_IN_ORGANELLE	0.0066	0.957	0.5715
GO_ASTROCYTE_DIFFERENTIATION	0.0163	0.3432	0.5715
GO_DIGESTIVE_SYSTEM_PROCESS	0.0329	0.0943	0.5579
GO_GLYCEROLIPID_METABOLIC_PROCESS	0	0.0511	0.5579
GO_DENDRITIC_CELL_CHEMOTAXIS	0.0468	0.957	0.5579
GO_PLATELET_DERIVED_GROWTH_FACTOR_RECEPTOR_SIGNALING_PATHWAY	0.0004	0.3163	0.6769
GO_REGULATION_OF_LIPID_KINASE_ACTIVITY	0.0041	0.0656	0.5715
GO_NEGATIVE_REGULATION_OF_ERBB_SIGNALING_PATHWAY	0.0048	0.957	0.5715
GO_PROTEIN_LOCALIZATION_TO_MEMBRANE	0.0102	0.5646	0.2183
GO_INTEGRIN_MEDIATED_SIGNALING_PATHWAY	0.0003	0.957	0.3879
GO_MONOCARBOXYLIC_ACID_CATABOLIC_PROCESS	0.0321	0.957	0.5284
GO_CELL_JUNCTION_ASSEMBLY	0.0103	0.957	0.5579
GO_REGULATION_OF_STEROL_TRANSPORT	0.011	0.3386	0.5715
GO_APOPTOTIC_CELL_CLEARANCE	0.0072	0.957	0.5276
GO_PHOSPHOLIPID_EFFLUX	0.0266	0.957	0.783
GO_NUCLEAR_TRANSPORT	0.0146	0.0506	0.5579
GO_DERMATAN_SULFATE_METABOLIC_PROCESS	0.0012	0.957	0.783
GO_CELLULAR_RESPONSE_TO_EXOGENOUS_DSRNA	0.0399	0.957	0.783
GO_POSITIVE_REGULATION_OF_CHOLESTEROL_EFFLUX	0.0179	0.1815	0.783
GO_PHOTORECEPTOR_CELL_DIFFERENTIATION	0.0376	0.4007	0.5715
GO_RENAL_SYSTEM_PROCESS_INVOLVED_IN_REGULATION_OF_SYSTEMIC_ARTERIAL_BLOOD_PRESSURE	0.0002	0.2481	0.7772
GO_AUDITORY_RECEPTOR_CELL_MORPHOGENESIS	0.031	0.957	0.783
GO_CHOLESTEROL_EFFLUX	0.0127	0.957	0.7545
GO_NEGATIVE_REGULATION_OF_NUCLEOSIDE_METABOLIC_PROCESS	0.0331	0.957	0.5617
GO_POSITIVE_REGULATION_OF_PEPTIDASE_ACTIVITY	0.0435	0.2849	0.5431
GO_HOMOCYSTEINE_METABOLIC_PROCESS	0.0134	0.1574	0.783
GO_CELLULAR_RESPONSE_TO_LIPOPROTEIN_PARTICLE_STIMULUS	0.0368	0.957	0.5579
GO_CELLULAR_RESPONSE_TO_AMINO_ACID_STIMULUS	0.0224	0.0762	0.5715
GO_CARBOHYDRATE_HOMEOSTASIS	0.024	0.1053	0.5579
GO_FEMALE_GAMETE_GENERATION	0.043	0.5797	0.5488
GO_RENAL_SYSTEM_PROCESS	0.0128	0.5954	0.4603
GO_RESPONSE_TO_ISCHEMIA	0.0019	0.957	0.5715
GO_NEUROTRANSMITTER_BIOSYNTHETIC_PROCESS	0.0442	0.957	0.5579
GO_STEROL_HOMEOSTASIS	0.0258	0.957	0.5579
GO_RETINA_HOMEOSTASIS	0.005	0.957	0.5579
GO_REGULATION_OF_CELL_GROWTH	0.0401	0.0677	0.5443
GO_BONE_GROWTH	0.0489	0.957	0.783
GO_RESPONSE_TO_ANGIOTENSIN	0	0.957	0.783
GO_FOREBRAIN_DEVELOPMENT	0	0.7203	0.5579
GO_INTERLEUKIN_1_PRODUCTION	0.0361	0.189	0.783
GO_EPHRIN_RECEPTOR_SIGNALING_PATHWAY	0.0013	0.1562	0.565
GO_NEGATIVE_REGULATION_OF_TISSUE_REMODELING	0.0242	0.957	0.783
GO_ADHERENS_JUNCTION_ORGANIZATION	0.0091	0.957	0.5579
GO_REGULATION_OF_BONE_REMODELING	0.0232	0.957	0.5579
GO_CELLULAR_RESPONSE_TO_ACID_CHEMICAL	0.0067	0.3222	0.5276
GO_AMINO_SUGAR_METABOLIC_PROCESS	0.0217	0.957	0.5715
GO_RESPONSE_TO_PROSTAGLANDIN	0.0019	0.957	0.1693
GO_RESPONSE_TO_PLATELET_DERIVED_GROWTH_FACTOR	0.0007	0.957	0.783
GO_PROTEIN_IMPORT_INTO_PEROXISOME_MATRIX	0.009	0.957	0.5579
GO_SULFUR_COMPOUND_CATABOLIC_PROCESS	0.004	0.957	0.6265
GO_ORGANIC_HYDROXY_COMPOUND_TRANSPORT	0.0257	0.957	0.5579
GO_AMINOGLYCAN_BIOSYNTHETIC_PROCESS	0.0158	0.957	0.5579
GO_REGULATION_OF_HYDROGEN_PEROXIDE_METABOLIC_PROCESS	0.0043	0.957	0.5579
GO_NEURON_RECOGNITION	0.037	0.957	0.5715
GO_NEGATIVE_REGULATION_OF_PEPTIDASE_ACTIVITY	0.018	0.0615	0.4528
GO_PROTEIN_LOCALIZATION_TO_CELL_PERIPHERY	0.0009	0.7	0.5579
GO_ION_HOMEOSTASIS	0.048	0.0829	0.5021
GO_REGULATION_OF_CARDIAC_CONDUCTION	0.0035	0.957	0.5579
GO_CELLULAR_CHEMICAL_HOMEOSTASIS	0.0475	0.0801	0.4506
GO_CELL_MATRIX_ADHESION	0.0025	0.2203	0.5579
GO_CELLULAR_RESPONSE_TO_INTERLEUKIN_4	0.0139	0.2677	0.3331
GO_REGULATION_OF_RAS_PROTEIN_SIGNAL_TRANSDUCTION	0.0194	0.7392	0.5579
GO_SMOOTH_MUSCLE_CONTRACTION	0.0056	0.957	0.5715
GO_CELLULAR_RESPONSE_TO_FATTY_ACID	0.0022	0.957	0.368
GO_PLASMA_LIPOPROTEIN_PARTICLE_CLEARANCE	0.0371	0.2355	0.783
GO_REGULATION_OF_LIPOPROTEIN_LIPASE_ACTIVITY	0.0137	0.957	0.783
GO_CEREBELLAR_CORTEX_FORMATION	0.0469	0.957	0.5715
GO_CENTROSOME_LOCALIZATION	0.0414	0.957	0.783
GO_DICARBOXYLIC_ACID_BIOSYNTHETIC_PROCESS	0.0287	0.957	0.783
GO_DENDRITE_MORPHOGENESIS	0.0267	0.957	0.5715
GO_PALLIUM_DEVELOPMENT	0.0038	0.957	0.5579
GO_POSITIVE_REGULATION_OF_TRIGLYCERIDE_LIPASE_ACTIVITY	0.0133	0.957	0.783
GO_REGULATION_OF_ENDOPLASMIC_RETICULUM_UNFOLDED_PROTEIN_RESPONSE	0.0243	0.957	0.7353
GO_RESPONSE_TO_GROWTH_HORMONE	0.0036	0.2908	0.7176
GO_ACTIN_FILAMENT_BASED_PROCESS	0.0011	0.3979	0.501
GO_REGULATION_OF_TRIGLYCERIDE_CATABOLIC_PROCESS	0.0096	0.957	0.783
GO_BEHAVIOR	0.0085	0.5763	0.5301
GO_G_PROTEIN_COUPLED_RECEPTOR_SIGNALING_PATHWAY_COUPLED_TO_CYCLIC_NUCLEOTIDE_SECOND_MESSENGER	0.008	0.3163	0.5579
GO_NEGATIVE_REGULATION_OF_NERVOUS_SYSTEM_DEVELOPMENT	0.0025	0.2127	0.5579
GO_CELLULAR_RESPONSE_TO_PROSTAGLANDIN_STIMULUS	0.0077	0.957	0.2972
GO_GLUTAMATE_RECEPTOR_SIGNALING_PATHWAY	0.0331	0.957	0.6059
GO_NEGATIVE_REGULATION_OF_CELL_DEVELOPMENT	0.003	0.2566	0.5318
GO_REGULATION_OF_MEMBRANE_DEPOLARIZATION	0.005	0.957	0.5715
GO_LIPOPROTEIN_METABOLIC_PROCESS	0	0.957	0.5579
GO_RESPONSE_TO_PROSTAGLANDIN_E	0.0018	0.957	0.0778
GO_VASCULAR_SMOOTH_MUSCLE_CONTRACTION	0.0022	0.957	0.783
GO_CALCIUM_MEDIATED_SIGNALING	0.0142	0.1659	0.5579
GO_REGULATION_OF_CHEMOKINE_SECRETION	0.0156	0.957	0.783
GO_ACTIN_FILAMENT_BUNDLE_ORGANIZATION	0.0058	0.957	0.5715
GO_LIPID_STORAGE	0.0087	0.2736	0.5715
GO_REGULATION_OF_SODIUM_ION_TRANSMEMBRANE_TRANSPORT	0.0412	0.957	0.5715
GO_EAR_DEVELOPMENT	0.0048	0.355	0.5579
GO_CHAPERONE_MEDIATED_PROTEIN_FOLDING	0.0007	0.957	0.5715
GO_LIPOPROTEIN_LOCALIZATION	0.0049	0.957	0.5579
GO_REGULATION_OF_NEURON_DEATH	0.0396	0.2024	0.5579
GO_REGULATION_OF_RHO_PROTEIN_SIGNAL_TRANSDUCTION	0.0127	0.957	0.5579
GO_POSITIVE_REGULATION_OF_NUCLEOSIDE_METABOLIC_PROCESS	0.0259	0.2551	0.7693
GO_BLOOD_COAGULATION_INTRINSIC_PATHWAY	0.0018	0.2127	0.4639
GO_CELLULAR_SODIUM_ION_HOMEOSTASIS	0.0062	0.957	0.5617
GO_ADENYLATE_CYCLASE_INHIBITING_G_PROTEIN_COUPLED_RECEPTOR_SIGNALING_PATHWAY	0.0161	0.4809	0.5579
GO_PROTEOGLYCAN_METABOLIC_PROCESS	0	0.1505	0.5579
GO_DETECTION_OF_MECHANICAL_STIMULUS	0.0409	0.3588	0.596
GO_CHONDROITIN_SULFATE_BIOSYNTHETIC_PROCESS	0.0026	0.957	0.7628
GO_POSITIVE_REGULATION_OF_LIPID_CATABOLIC_PROCESS	0.0228	0.957	0.3148
GO_HEART_PROCESS	0.0184	0.5427	0.5579
GO_RESPONSE_TO_EPIDERMAL_GROWTH_FACTOR	0.0186	0.2908	0.5715
GO_REGULATION_OF_SYSTEMIC_ARTERIAL_BLOOD_PRESSURE_BY_RENIN_ANGIOTENSIN	0.0012	0.2413	0.783
GO_GLYCEROLIPID_CATABOLIC_PROCESS	0.0286	0.957	0.647
GO__DE_NOVO_PROTEIN_FOLDING	0.0486	0.957	0.783
GO_RESPONSE_TO_MUSCLE_ACTIVITY	0.0054	0.957	0.783
GO_REGULATION_OF_T_CELL_RECEPTOR_SIGNALING_PATHWAY	0.0144	0.2801	0.3628
GO_EXTRINSIC_APOPTOTIC_SIGNALING_PATHWAY_VIA_DEATH_DOMAIN_RECEPTORS	0.0324	0.3432	0.5579
GO_ARTERY_DEVELOPMENT	0.0308	0.5067	0.5579
GO_ACTIVATION_OF_MAPKK_ACTIVITY	0.0033	0.4105	0.5715
GO_REGULATION_OF_ORGAN_FORMATION	0.0054	0.957	0.6976
GO_REGULATION_OF_ADHERENS_JUNCTION_ORGANIZATION	0.0167	0.0697	0.5579
GO_REGULATION_OF_PLASMA_LIPOPROTEIN_PARTICLE_LEVELS	0.0028	0.3763	0.5715
GO_REGULATION_OF_CARBOHYDRATE_METABOLIC_PROCESS	0.0025	0.1077	0.3811
GO_MUSCLE_CELL_PROLIFERATION	0.0355	0.957	0.783
GO_REGULATION_OF_RENAL_SYSTEM_PROCESS	0.0034	0.3386	0.5715
GO_REGULATION_OF_MITOCHONDRIAL_DEPOLARIZATION	0.0014	0.957	0.5579
GO_DEVELOPMENTAL_INDUCTION	0.0084	0.957	0.7452
GO_COBALAMIN_METABOLIC_PROCESS	0.0097	0.957	0.5715
GO_NEUROEPITHELIAL_CELL_DIFFERENTIATION	0.0031	0.957	0.5431
GO_REGULATION_OF_MITOCHONDRIAL_MEMBRANE_POTENTIAL	0.0163	0.957	0.5715
GO_REGULATION_OF_DEFENSE_RESPONSE_TO_VIRUS_BY_VIRUS	0.0142	0.2856	0.3688
GO_POSITIVE_REGULATION_OF_LIPID_BIOSYNTHETIC_PROCESS	0.0004	0.1066	0.5579
GO_NEUTRAL_LIPID_CATABOLIC_PROCESS	0.0299	0.957	0.7545
GO_ESTABLISHMENT_OF_PROTEIN_LOCALIZATION_TO_MEMBRANE	0.0141	0.4594	0.1013
GO_POSITIVE_REGULATION_OF_T_HELPER_1_TYPE_IMMUNE_RESPONSE	0.0001	0.957	0.4277
GO_COMPLEMENT_ACTIVATION	0.0495	0.5098	0.5579
GO_DIVALENT_INORGANIC_CATION_TRANSPORT	0.0325	0.4646	0.5579
GO_PROTEIN_POLYMERIZATION	0.026	0.957	0.5579
GO_REGULATION_OF_LIPID_CATABOLIC_PROCESS	0.0166	0.074	0.5066
GO_DIGESTIVE_TRACT_MORPHOGENESIS	0.0378	0.3916	0.5027
GO_REGULATION_OF_CELLULAR_RESPONSE_TO_INSULIN_STIMULUS	0.0036	0.957	0.5284
GO_SUCKLING_BEHAVIOR	0.0015	0.957	0.783
GO_AORTA_MORPHOGENESIS	0.0266	0.957	0.783
GO_CELLULAR_RESPONSE_TO_FLUID_SHEAR_STRESS	0.0355	0.2203	0.783
GO_REGULATION_OF_PODOSOME_ASSEMBLY	0.0085	0.1815	0.783
GO_POSITIVE_REGULATION_OF_MITOCHONDRIAL_FISSION	0.026	0.957	0.783
GO_RESPONSE_TO_STIMULUS_INVOLVED_IN_REGULATION_OF_MUSCLE_ADAPTATION	0.0427	0.957	0.783
GO_CEREBELLAR_CORTEX_DEVELOPMENT	0.0025	0.957	0.5715
GO_VITAMIN_METABOLIC_PROCESS	0.0351	0.6429	0.5579
GO_NEGATIVE_REGULATION_OF_NEURON_APOPTOTIC_PROCESS	0.0167	0.6741	0.5579
GO_REGULATION_OF_CHOLESTEROL_EFFLUX	0.0207	0.2281	0.783
GO_STEROL_CATABOLIC_PROCESS	0.0403	0.957	0.783
GO_EXOGENOUS_DRUG_CATABOLIC_PROCESS	0.0481	0.957	0.783
GO_REGULATION_OF_BONE_RESORPTION	0.0237	0.957	0.5579
GO_TELENCEPHALON_DEVELOPMENT	0.0033	0.8081	0.5579
GO_REGULATION_OF_NUCLEOTIDE_CATABOLIC_PROCESS	0.0217	0.3272	0.5715
GO_RESPONSE_TO_YEAST	0.0075	0.1746	0.783
GO_NEGATIVE_REGULATION_OF_PROTEIN_OLIGOMERIZATION	0.0066	0.957	0.783
GO_REGULATION_OF_MULTICELLULAR_ORGANISM_GROWTH	0.0003	0.1066	0.5579
GO_EATING_BEHAVIOR	0.0061	0.957	0.5431
GO_REGULATION_OF_ANTIGEN_PROCESSING_AND_PRESENTATION	0.0435	0.2481	0.0616
GO_SEMAPHORIN_PLEXIN_SIGNALING_PATHWAY	0.0055	0.957	0.5715
GO_COGNITION	0.0265	0.4409	0.4852
GO_REGULATION_OF_PLATELET_DERIVED_GROWTH_FACTOR_RECEPTOR_SIGNALING_PATHWAY	0.0001	0.1815	0.783
GO_BONE_RESORPTION	0.0032	0.957	0.5715
GO_POSITIVE_REGULATION_OF_PROTEIN_LOCALIZATION_TO_CELL_PERIPHERY	0.0285	0.333	0.647
GO_IONOTROPIC_GLUTAMATE_RECEPTOR_SIGNALING_PATHWAY	0.0163	0.957	0.7693
GO_POSITIVE_REGULATION_OF_INSULIN_RECEPTOR_SIGNALING_PATHWAY	0.0339	0.957	0.783
GO_NEGATIVE_REGULATION_OF_COFACTOR_METABOLIC_PROCESS	0.0326	0.957	0.5579
GO_POSITIVE_REGULATION_OF_CELLULAR_RESPONSE_TO_INSULIN_STIMULUS	0.0039	0.957	0.7772
GO_GPI_ANCHOR_METABOLIC_PROCESS	0.0391	0.957	0.6882
GO_PHOSPHATIDYLCHOLINE_METABOLIC_PROCESS	0.0158	0.4652	0.5579
GO_NEGATIVE_REGULATION_OF_CELLULAR_RESPONSE_TO_GROWTH_FACTOR_STIMULUS	0.0278	0.6454	0.5579
GO_ANTIMICROBIAL_HUMORAL_RESPONSE	0.0203	0.4105	0.5715
GO_ARTERY_MORPHOGENESIS	0.0402	0.4059	0.5579
GO_MAGNESIUM_ION_TRANSPORT	0.0392	0.957	0.5579
GO_NEGATIVE_REGULATION_OF_PROTEIN_BINDING	0.0346	0.5205	0.5579
GO_REGULATION_OF_MEMBRANE_INVAGINATION	0.0461	0.1746	0.5579
GO_NEURON_PROJECTION_DEVELOPMENT	0.0146	0.2909	0.5389
GO_PRODUCTION_OF_MOLECULAR_MEDIATOR_INVOLVED_IN_INFLAMMATORY_RESPONSE	0.0019	0.1663	0.5579
GO_LIPOPROTEIN_BIOSYNTHETIC_PROCESS	0.0105	0.957	0.565
GO_POSITIVE_REGULATION_OF_VASOCONSTRICTION	0.0462	0.957	0.667
GO_POSITIVE_REGULATION_OF_SMALL_GTPASE_MEDIATED_SIGNAL_TRANSDUCTION	0.0186	0.3432	0.5579
GO_REGULATION_OF_GTPASE_ACTIVITY	0	0.2413	0.5171
GO_REGULATION_OF_DEVELOPMENTAL_GROWTH	0.0227	0.0938	0.5488
GO_CELL_DEATH_IN_RESPONSE_TO_OXIDATIVE_STRESS	0.039	0.957	0.5579
GO_REGULATION_OF_CELLULAR_RESPONSE_TO_VASCULAR_ENDOTHELIAL_GROWTH_FACTOR_STIMULUS	0.049	0.957	0.783
GO_REGULATION_OF_RECEPTOR_MEDIATED_ENDOCYTOSIS	0.0198	0.1375	0.5579
GO_REGULATION_OF_NEURON_MIGRATION	0.0229	0.957	0.7176
GO_REGULATION_OF_EARLY_ENDOSOME_TO_LATE_ENDOSOME_TRANSPORT	0.0079	0.957	0.783
GO_REGULATION_OF_ENDOCRINE_PROCESS	0.0035	0.957	0.5715
GO_NEGATIVE_REGULATION_OF_NUCLEOTIDE_CATABOLIC_PROCESS	0.0404	0.957	0.5579
GO_REGULATION_OF_ANTIGEN_RECEPTOR_MEDIATED_SIGNALING_PATHWAY	0.0108	0.3549	0.2596
GO_MYELIN_MAINTENANCE	0.0439	0.957	0.783
GO_CALCIUM_ION_TRANSPORT	0.0335	0.4007	0.5579
GO_REGULATION_OF_SMALL_GTPASE_MEDIATED_SIGNAL_TRANSDUCTION	0.0068	0.7553	0.5579
GO_NEGATIVE_REGULATION_OF_PROTEIN_ACTIVATION_CASCADE	0.0009	0.957	0.783
GO_VASODILATION	0.022	0.2677	0.5715
GO_NEGATIVE_REGULATION_OF_ALPHA_BETA_T_CELL_DIFFERENTIATION	0.0402	0.189	0.783
GO_REGULATION_OF_PHOSPHOLIPID_METABOLIC_PROCESS	0.0008	0.0943	0.5715
GO_CELL_JUNCTION_ORGANIZATION	0.0009	0.7399	0.5579
GO_POSITIVE_REGULATION_OF_SUBSTRATE_ADHESION_DEPENDENT_CELL_SPREADING	0.0005	0.957	0.7353
GO_RESPONSE_TO_LITHIUM_ION	0.016	0.957	0.5715
GO_POSITIVE_REGULATION_OF_CELL_FATE_COMMITMENT	0.0033	0.1574	0.5579
GO_AMEBOIDAL_TYPE_CELL_MIGRATION	0.0216	0.0859	0.5061
GO_NEGATIVE_REGULATION_OF_T_CELL_RECEPTOR_SIGNALING_PATHWAY	0.0005	0.957	0.5579
GO_MIDBRAIN_DEVELOPMENT	0.0393	0.5608	0.5579
GO_REGULATION_OF_MEMBRANE_LIPID_METABOLIC_PROCESS	0.002	0.1746	0.783
GO_PROTEIN_FOLDING_IN_ENDOPLASMIC_RETICULUM	0.0002	0.957	0.783
GO_G_PROTEIN_COUPLED_RECEPTOR_SIGNALING_PATHWAY	0	0.2643	0.2972
GO_POSITIVE_REGULATION_OF_RHO_PROTEIN_SIGNAL_TRANSDUCTION	0.0016	0.957	0.5579
GO_MACROPHAGE_CHEMOTAXIS	0.0197	0.1746	0.783
GO_B_CELL_MEDIATED_IMMUNITY	0.006	0.1815	0.5579
GO_RECEPTOR_MEDIATED_ENDOCYTOSIS	0.0003	0.7553	0.5579
GO_CEREBRAL_CORTEX_GABAERGIC_INTERNEURON_DIFFERENTIATION	0.026	0.957	0.783
GO_NEUROLOGICAL_SYSTEM_PROCESS_INVOLVED_IN_REGULATION_OF_SYSTEMIC_ARTERIAL_BLOOD_PRESSURE	0.0014	0.957	0.783
GO_REGULATION_OF_B_CELL_RECEPTOR_SIGNALING_PATHWAY	0.0403	0.957	0.5579
GO_NEGATIVE_REGULATION_OF_ENDOCYTOSIS	0.0075	0.3432	0.6265
GO_INDOLALKYLAMINE_METABOLIC_PROCESS	0.0251	0.957	0.783
GO_REGULATION_OF_HUMORAL_IMMUNE_RESPONSE	0.0005	0.074	0.5715
GO_REGULATION_OF_ESTABLISHMENT_OF_PROTEIN_LOCALIZATION_TO_PLASMA_MEMBRANE	0.0478	0.3916	0.5715
GO_CEREBELLAR_PURKINJE_CELL_LAYER_DEVELOPMENT	0.022	0.957	0.5715
GO_REGULATION_OF_TYPE_I_INTERFERON_MEDIATED_SIGNALING_PATHWAY	0.0077	0.957	0.6265
GO_REGULATION_OF_SKELETAL_MUSCLE_CELL_PROLIFERATION	0.0378	0.1663	0.783
GO_CELL_MORPHOGENESIS_INVOLVED_IN_NEURON_DIFFERENTIATION	0.0139	0.3228	0.5311
GO_SODIUM_ION_HOMEOSTASIS	0.0076	0.957	0.5715
GO_COCHLEA_MORPHOGENESIS	0.024	0.957	0.783
GO_TEMPERATURE_HOMEOSTASIS	0.0295	0.2677	0.7545
GO_REGULATION_OF_EXCRETION	0.0064	0.2856	0.5715
GO_AORTA_DEVELOPMENT	0.0189	0.957	0.5715
GO_LYMPHOCYTE_MEDIATED_IMMUNITY	0.0018	0.078	0.4022
GO_CARDIOCYTE_DIFFERENTIATION	0.0376	0.5797	0.5579
GO_TRYPTOPHAN_METABOLIC_PROCESS	0.0162	0.957	0.783
GO_PHOSPHOLIPID_METABOLIC_PROCESS	0	0.0545	0.5579
GO_REGULATION_OF_CALCIUM_ION_IMPORT	0.0178	0.189	0.5579
GO_EPIDERMAL_GROWTH_FACTOR_RECEPTOR_SIGNALING_PATHWAY	0	0.4251	0.5579
GO_PROTEIN_LIPID_COMPLEX_SUBUNIT_ORGANIZATION	0.0007	0.957	0.6572
GO_REGULATION_OF_PLASMA_MEMBRANE_ORGANIZATION	0.0297	0.1247	0.5579
GO_CELLULAR_RESPONSE_TO_LITHIUM_ION	0.0156	0.957	0.783
GO_NEGATIVE_REGULATION_OF_ANOIKIS	0.017	0.957	0.783
GO_IRE1_MEDIATED_UNFOLDED_PROTEIN_RESPONSE	0.0467	0.957	0.5715
GO_VITAMIN_TRANSPORT	0.0048	0.957	0.6769
GO_PEROXISOMAL_TRANSPORT	0.0047	0.957	0.5579
GO_NEGATIVE_REGULATION_OF_LIPID_TRANSPORT	0.0352	0.957	0.5254
GO_INNER_EAR_MORPHOGENESIS	0.0494	0.5681	0.5579
GO_CHONDROITIN_SULFATE_PROTEOGLYCAN_METABOLIC_PROCESS	0	0.3653	0.5847
GO_LIPID_CATABOLIC_PROCESS	0.0293	0.7553	0.5551
GO_PEROXISOME_ORGANIZATION	0.0114	0.957	0.5715
GO_REGULATION_OF_LIPID_TRANSPORT	0.0006	0.1746	0.5276
GO_REGULATION_OF_STEROID_HORMONE_SECRETION	0.0009	0.957	0.783
GO_ESTABLISHMENT_OR_MAINTENANCE_OF_MONOPOLAR_CELL_POLARITY	0.0236	0.957	0.783
GO_REGULATION_OF_INTERLEUKIN_1_BETA_PRODUCTION	0.0204	0.0656	0.5715
GO_CELLULAR_COMPONENT_DISASSEMBLY	0.003	0.1485	0.5284
GO_ORGANOPHOSPHATE_ESTER_TRANSPORT	0.0464	0.957	0.5579
GO_NEGATIVE_REGULATION_OF_RECEPTOR_MEDIATED_ENDOCYTOSIS	0.0497	0.957	0.783
GO_VASCULAR_ENDOTHELIAL_GROWTH_FACTOR_RECEPTOR_SIGNALING_PATHWAY	0.0063	0.5045	0.5579
GO_REGULATION_OF_PROTEIN_ACTIVATION_CASCADE	0.0015	0.957	0.667
GO_BIOTIN_METABOLIC_PROCESS	0.0221	0.957	0.783
GO_REGULATION_OF_IRE1_MEDIATED_UNFOLDED_PROTEIN_RESPONSE	0.0313	0.957	0.783
GO_POTASSIUM_ION_HOMEOSTASIS	0.0267	0.957	0.783
GO_ORGANIC_HYDROXY_COMPOUND_METABOLIC_PROCESS	0.046	0.2481	0.5061
GO_VASOCONSTRICTION	0.0002	0.957	0.5715
GO_STAT_CASCADE	0.0018	0.957	0.5715
GO_ESTABLISHMENT_OF_EPITHELIAL_CELL_POLARITY	0.0112	0.957	0.7772
GO_NEGATIVE_REGULATION_OF_SODIUM_ION_TRANSPORT	0.0161	0.957	0.783
GO_POSITIVE_REGULATION_OF_GLUCOSE_TRANSPORT	0.0433	0.3588	0.5715
GO_LOCOMOTORY_BEHAVIOR	0.0199	0.957	0.5579
GO_REGULATION_OF_SODIUM_ION_TRANSMEMBRANE_TRANSPORTER_ACTIVITY	0.0304	0.957	0.5715
GO_POLARIZED_EPITHELIAL_CELL_DIFFERENTIATION	0.0122	0.957	0.783
GO_CELL_PART_MORPHOGENESIS	0.026	0.5007	0.5299
GO_ENDOCYTOSIS	0	0.0546	0.5276
GO_ESTABLISHMENT_OF_PROTEIN_LOCALIZATION_TO_ORGANELLE	0.0344	0.053	0.5579
GO_GABAERGIC_NEURON_DIFFERENTIATION	0.034	0.957	0.783
GO_PLATELET_AGGREGATION	0.004	0.957	0.5579
GO_TERPENOID_METABOLIC_PROCESS	0.0005	0.957	0.5579
GO_REGULATION_OF_CELL_MORPHOGENESIS	0.0084	0.1703	0.4297
GO_NEUROTROPHIN_TRK_RECEPTOR_SIGNALING_PATHWAY	0.0023	0.957	0.783
GO_VISUAL_BEHAVIOR	0.0238	0.957	0.5715
GO_REGULATION_OF_CELLULAR_COMPONENT_SIZE	0.0216	0.7326	0.5579
GO_GRANULOCYTE_MIGRATION	0.0149	0.1297	0.5579
GO_FEEDING_BEHAVIOR	0.0001	0.957	0.5579
GO_LYMPHOCYTE_CHEMOTAXIS	0.0296	0.957	0.637
GO_HIGH_DENSITY_LIPOPROTEIN_PARTICLE_REMODELING	0.0207	0.957	0.783
GO_CARDIAC_CONDUCTION	0.0465	0.957	0.5579
GO_POSITIVE_REGULATION_OF_ANTIGEN_PROCESSING_AND_PRESENTATION	0.0269	0.1976	0.1453
GO_CEREBRAL_CORTEX_CELL_MIGRATION	0.0016	0.957	0.5847
GO_PROTEIN_FOLDING	0.0024	0.8206	0.5171
GO_AUDITORY_RECEPTOR_CELL_DIFFERENTIATION	0.0008	0.957	0.7353
GO_REGULATION_OF_VENTRICULAR_CARDIAC_MUSCLE_CELL_ACTION_POTENTIAL	0.0312	0.957	0.783
GO_POSITIVE_REGULATION_OF_STEROL_TRANSPORT	0.0178	0.205	0.783
GO_REPLACEMENT_OSSIFICATION	0.0327	0.2677	0.7545
GO_NEURON_PROJECTION_REGENERATION	0.0261	0.957	0.5715
GO_ANATOMICAL_STRUCTURE_ARRANGEMENT	0.002	0.957	0.5579
GO_L_ASCORBIC_ACID_METABOLIC_PROCESS	0.0433	0.957	0.783
GO_REVERSE_CHOLESTEROL_TRANSPORT	0.0165	0.957	0.783
GO_RESPONSE_TO_TRANSFORMING_GROWTH_FACTOR_BETA	0.0317	0.2677	0.5579
GO_LIPID_BIOSYNTHETIC_PROCESS	0.0286	0.0664	0.4433
GO_OLFACTORY_BULB_INTERNEURON_DEVELOPMENT	0.0032	0.957	0.783
GO_NEGATIVE_REGULATION_OF_VASCULATURE_DEVELOPMENT	0.0116	0.957	0.1855
GO_REGULATION_OF_COFACTOR_METABOLIC_PROCESS	0.0203	0.4007	0.5579
GO_FATTY_ACID_CATABOLIC_PROCESS	0.0277	0.957	0.4734
GO_MICROVILLUS_ORGANIZATION	0.007	0.957	0.783
GO_REGULATION_OF_SODIUM_ION_TRANSPORT	0.0304	0.1349	0.5715
GO_PROTEIN_AUTOPHOSPHORYLATION	0	0.35	0.5488
GO_REGULATION_OF_SUBSTRATE_ADHESION_DEPENDENT_CELL_SPREADING	0.0012	0.957	0.5847
GO_REGULATION_OF_RESPIRATORY_BURST	0.0268	0.1815	0.783
GO_4_HYDROXYPROLINE_METABOLIC_PROCESS	0.0335	0.957	0.783
GO_PEPTIDE_HORMONE_PROCESSING	0.0038	0.3041	0.5551
GO_REGULATION_OF_PROTEIN_TYROSINE_KINASE_ACTIVITY	0.0108	0.0943	0.5579
GO_CELLULAR_LIPID_CATABOLIC_PROCESS	0.009	0.957	0.5021
GO_POSITIVE_REGULATION_OF_GLUCOSE_IMPORT_IN_RESPONSE_TO_INSULIN_STIMULUS	0.019	0.957	0.783
GO_REGULATION_OF_RECEPTOR_ACTIVITY	0.0418	0.2156	0.5579
GO_REGULATION_OF_GLUCOSE_METABOLIC_PROCESS	0.0041	0.1944	0.4734
GO_NEGATIVE_REGULATION_OF_HUMORAL_IMMUNE_RESPONSE	0.0005	0.957	0.783
GO_CHONDROITIN_SULFATE_PROTEOGLYCAN_BIOSYNTHETIC_PROCESS	0.0037	0.957	0.7176
GO_TRIGLYCERIDE_CATABOLIC_PROCESS	0.0247	0.957	0.783
GO_CHEMOKINE_MEDIATED_SIGNALING_PATHWAY	0.0419	0.957	0.5579
GO_NEGATIVE_REGULATION_OF_SMOOTH_MUSCLE_CELL_MIGRATION	0.0033	0.957	0.5579
GO_SENSORY_ORGAN_DEVELOPMENT	0.0136	0.2553	0.5431
GO_NEGATIVE_REGULATION_OF_CELL_SUBSTRATE_ADHESION	0.0137	0.4158	0.5579
GO_JAK_STAT_CASCADE_INVOLVED_IN_GROWTH_HORMONE_SIGNALING_PATHWAY	0.0158	0.957	0.783
GO_ALCOHOL_METABOLIC_PROCESS	0.0145	0.1476	0.4108
GO_POSITIVE_REGULATION_OF_MEMBRANE_INVAGINATION	0.0465	0.1574	0.5579
GO_POSITIVE_REGULATION_OF_GLUCOSE_METABOLIC_PROCESS	0.013	0.3272	0.5715
GO_CELLULAR_RESPONSE_TO_INTERFERON_BETA	0.0337	0.957	0.783
GO_REGULATION_OF_SYSTEMIC_ARTERIAL_BLOOD_PRESSURE_BY_CIRCULATORY_RENIN_ANGIOTENSIN	0.0021	0.1815	0.783
GO_PHOSPHATIDYLCHOLINE_BIOSYNTHETIC_PROCESS	0.0045	0.2736	0.7452
GO_SHORT_CHAIN_FATTY_ACID_METABOLIC_PROCESS	0.0023	0.957	0.5579
GO_NEURON_PROJECTION_GUIDANCE	0.0123	0.3719	0.5579
GO_CEREBRAL_CORTEX_DEVELOPMENT	0.0015	0.957	0.5276
GO_HYPEROSMOTIC_RESPONSE	0.0385	0.957	0.565
GO_NEGATIVE_REGULATION_OF_NEURON_DIFFERENTIATION	0.0121	0.931	0.5579
GO_MACROMOLECULAR_COMPLEX_REMODELING	0.0004	0.957	0.7693
GO_POSITIVE_REGULATION_OF_NUCLEASE_ACTIVITY	0.0421	0.957	0.783
GO_PROTEIN_TARGETING_TO_PLASMA_MEMBRANE	0.0492	0.957	0.7772
GO_MECHANORECEPTOR_DIFFERENTIATION	0.0012	0.957	0.5715
GO_REGULATION_OF_ERBB_SIGNALING_PATHWAY	0.0003	0.1505	0.5715
GO_CARDIAC_MUSCLE_CELL_DIFFERENTIATION	0.0139	0.5045	0.5579
GO_CORTICAL_CYTOSKELETON_ORGANIZATION	0.0026	0.3272	0.6572
GO_NEGATIVE_REGULATION_OF_PROTEIN_COMPLEX_ASSEMBLY	0.0382	0.957	0.5579
GO_POSITIVE_REGULATION_OF_MEMBRANE_DEPOLARIZATION	0.0268	0.957	0.783
GO_CELLULAR_RESPONSE_TO_PEPTIDE	0.0102	0.2269	0.5061
GO_PHOSPHOLIPID_TRANSPORT	0.0312	0.957	0.5579
GO_POSITIVE_REGULATION_OF_INTERLEUKIN_1_SECRETION	0.0281	0.2551	0.7693
GO_POSITIVE_REGULATION_OF_LIPID_TRANSPORT	0.0097	0.072	0.5715
GO_PROSTANOID_METABOLIC_PROCESS	0.034	0.2736	0.5715
GO_CELLULAR_RESPONSE_TO_NITROGEN_COMPOUND	0.0015	0.053	0.5551
GO_DEVELOPMENTAL_CELL_GROWTH	0.0211	0.957	0.5579
GO_SEXUAL_REPRODUCTION	0.0214	0.4056	0.2596
GO_REGULATION_OF_CARDIAC_MUSCLE_CELL_ACTION_POTENTIAL	0.0406	0.957	0.783
GO_CONTRACTILE_ACTIN_FILAMENT_BUNDLE_ASSEMBLY	0.0246	0.957	0.5579
GO_REGULATION_OF_ODONTOGENESIS_OF_DENTIN_CONTAINING_TOOTH	0.0412	0.957	0.783
GO_REGULATION_OF_MITOCHONDRIAL_FISSION	0.0418	0.957	0.783
GO_TRANSCYTOSIS	0.0412	0.957	0.783
GO_REGULATION_OF_CHOLESTEROL_METABOLIC_PROCESS	0.023	0.957	0.5715
GO_REGULATION_OF_PROTEIN_HOMOOLIGOMERIZATION	0.0006	0.957	0.783
GO_POSITIVE_REGULATION_OF_PHOSPHOLIPID_METABOLIC_PROCESS	0.0006	0.053	0.5715
GO_EPIDERMIS_DEVELOPMENT	0.0151	0.4435	0.5579
GO_INTESTINAL_ABSORPTION	0.0209	0.2677	0.7545
GO_NEGATIVE_REGULATION_OF_CELL_MATRIX_ADHESION	0.0144	0.2908	0.5431
GO_ENDOCRINE_PROCESS	0.0071	0.057	0.5715
GO_PERK_MEDIATED_UNFOLDED_PROTEIN_RESPONSE	0.0138	0.957	0.783
GO_REGULATION_OF_RENAL_SODIUM_EXCRETION	0.0007	0.2551	0.5715
GO_MONOCYTE_CHEMOTAXIS	0.007	0.0511	0.6059
GO_REGULATION_OF_PROTEIN_KINASE_C_SIGNALING	0.0104	0.1815	0.5579
GO_DIVALENT_INORGANIC_CATION_HOMEOSTASIS	0.029	0.1424	0.5488
GO_PROTEIN_EXPORT_FROM_NUCLEUS	0.0449	0.2908	0.5715
GO_STEROL_TRANSPORT	0.0084	0.957	0.5715
GO_SULFUR_COMPOUND_TRANSPORT	0.0481	0.957	0.6976
GO_DEFENSE_RESPONSE_TO_FUNGUS	0.0129	0.3432	0.6265
GO_ACTIN_FILAMENT_ORGANIZATION	0.0034	0.957	0.5104
GO_ESTABLISHMENT_OF_PROTEIN_LOCALIZATION_TO_PLASMA_MEMBRANE	0.0054	0.5608	0.5579
GO_CELL_DIFFERENTIATION_INVOLVED_IN_METANEPHROS_DEVELOPMENT	0.0223	0.957	0.783
GO_MEMBRANE_BIOGENESIS	0.0312	0.957	0.7176
GO_MONOSACCHARIDE_TRANSPORT	0.047	0.957	0.5715
GO_RESPONSE_TO_LEPTIN	0.0258	0.957	0.783
GO_RESPONSE_TO_VIRUS	0.0075	0.063	0.5457
GO_CHONDROITIN_SULFATE_CATABOLIC_PROCESS	0.0019	0.957	0.783
GO_CELLULAR_RESPONSE_TO_LEPTIN_STIMULUS	0.0226	0.957	0.783
GO_REGULATION_OF_GROWTH_HORMONE_SECRETION	0.0367	0.957	0.783
GO_ERBB2_SIGNALING_PATHWAY	0.0001	0.957	0.6265
GO_REGULATION_OF_FEEDING_BEHAVIOR	0.023	0.957	0.783
GO_REGULATION_OF_T_HELPER_1_TYPE_IMMUNE_RESPONSE	0.0001	0.957	0.5061
GO_REGULATION_OF_VACUOLAR_TRANSPORT	0.0237	0.957	0.7262
GO_REGULATION_OF_INTERLEUKIN_1_SECRETION	0.0083	0.3103	0.5579
GO_COLUMNAR_CUBOIDAL_EPITHELIAL_CELL_DIFFERENTIATION	0.0113	0.6206	0.5579
GO_REGULATION_OF_GENERATION_OF_PRECURSOR_METABOLITES_AND_ENERGY	0.0376	0.1629	0.5171
GO_NEGATIVE_REGULATION_OF_ANTIGEN_RECEPTOR_MEDIATED_SIGNALING_PATHWAY	0.0004	0.957	0.565
GO_DISRUPTION_OF_CELLS_OF_OTHER_ORGANISM	0.0358	0.2677	0.7545
GO_REGULATION_OF_CERAMIDE_BIOSYNTHETIC_PROCESS	0.003	0.1574	0.783
GO_RESPONSE_TO_MANGANESE_ION	0.0123	0.205	0.783
GO_ACTIVATION_OF_PROTEIN_KINASE_B_ACTIVITY	0.0144	0.957	0.783
GO_PROTEOGLYCAN_BIOSYNTHETIC_PROCESS	0.0069	0.4385	0.5579
GO_SUBSTRATE_ADHESION_DEPENDENT_CELL_SPREADING	0.002	0.957	0.637
GO_AROMATIC_AMINO_ACID_FAMILY_CATABOLIC_PROCESS	0.0456	0.957	0.565
GO_WATER_SOLUBLE_VITAMIN_METABOLIC_PROCESS	0.0307	0.5535	0.5579
GO_NEUROTROPHIN_SIGNALING_PATHWAY	0.0022	0.957	0.7772
GO_HAIR_CELL_DIFFERENTIATION	0.0035	0.957	0.667
GO_REGULATION_OF_CORTICOSTEROID_HORMONE_SECRETION	0.0008	0.957	0.783
GO_REGULATION_OF_LYMPHOCYTE_MIGRATION	0.0471	0.957	0.637
GO_NEGATIVE_REGULATION_OF_ADHERENS_JUNCTION_ORGANIZATION	0.0085	0.1976	0.5579
GO_CELLULAR_RESPONSE_TO_GROWTH_HORMONE_STIMULUS	0.005	0.957	0.783
GO_POSITIVE_REGULATION_OF_CYCLIN_DEPENDENT_PROTEIN_KINASE_ACTIVITY	0.0004	0.957	0.5715
GO_PEPTIDYL_METHIONINE_MODIFICATION	0.005	0.957	0.783
GO_POSITIVE_REGULATION_OF_LYMPHOCYTE_MIGRATION	0.0432	0.957	0.7545
GO_EYE_PHOTORECEPTOR_CELL_DIFFERENTIATION	0.0377	0.3588	0.5715
GO_NEGATIVE_REGULATION_OF_ADAPTIVE_IMMUNE_RESPONSE	0.0288	0.333	0.5715
GO_REGULATION_OF_CATENIN_IMPORT_INTO_NUCLEUS	0.0425	0.957	0.5276
GO_REGULATION_OF_HEART_RATE_BY_CARDIAC_CONDUCTION	0.0296	0.957	0.5715
GO_HOMEOSTASIS_OF_NUMBER_OF_CELLS_WITHIN_A_TISSUE	0.011	0.957	0.5488
GO_POSITIVE_REGULATION_OF_CELL_PROJECTION_ORGANIZATION	0.025	0.7495	0.5579
GO_RESPONSE_TO_TESTOSTERONE	0.0145	0.957	0.637
GO_DISRUPTION_OF_CELLS_OF_OTHER_ORGANISM_INVOLVED_IN_SYMBIOTIC_INTERACTION	0.0368	0.1663	0.783
GO_INNER_EAR_RECEPTOR_CELL_DEVELOPMENT	0.0111	0.957	0.667
GO_SENSORY_PERCEPTION_OF_MECHANICAL_STIMULUS	0.0345	0.2856	0.5431
GO_STEROL_METABOLIC_PROCESS	0.0091	0.6499	0.5579
GO_REGULATION_OF_SYSTEMIC_ARTERIAL_BLOOD_PRESSURE_MEDIATED_BY_A_CHEMICAL_SIGNAL	0.0165	0.059	0.5715
GO_EMBRYONIC_PLACENTA_DEVELOPMENT	0.0016	0.1505	0.5579
GO_AUDITORY_RECEPTOR_CELL_DEVELOPMENT	0.0119	0.957	0.783
GO_RESPONSE_TO_INTERLEUKIN_4	0.0136	0.2977	0.3879
GO_REGULATION_OF_GLUCOSE_IMPORT_IN_RESPONSE_TO_INSULIN_STIMULUS	0.0125	0.957	0.783
GO_REGULATION_OF_BLOOD_VOLUME_BY_RENIN_ANGIOTENSIN	0.0003	0.1574	0.783
GO_POSITIVE_REGULATION_OF_RENAL_SODIUM_EXCRETION	0.0007	0.957	0.5579
GO_INSULIN_RECEPTOR_SIGNALING_PATHWAY	0.0292	0.957	0.5579
GO_REGULATION_OF_CHOLESTEROL_BIOSYNTHETIC_PROCESS	0.0226	0.957	0.5579
GO_REGULATION_OF_DEFENSE_RESPONSE_TO_BACTERIUM	0.045	0.957	0.783
GO_REGULATION_OF_ANOIKIS	0.0231	0.957	0.7693
GO_POSITIVE_REGULATION_OF_CARBOHYDRATE_METABOLIC_PROCESS	0.0329	0.5067	0.5579
GO_LOW_DENSITY_LIPOPROTEIN_PARTICLE_REMODELING	0.0115	0.957	0.783
GO_POSITIVE_REGULATION_OF_TRIGLYCERIDE_METABOLIC_PROCESS	0.0153	0.957	0.783
GO_DERMATAN_SULFATE_PROTEOGLYCAN_METABOLIC_PROCESS	0.0037	0.957	0.783
GO_PROTEIN_KINASE_C_ACTIVATING_G_PROTEIN_COUPLED_RECEPTOR_SIGNALING_PATHWAY	0.0006	0.957	0.5715
GO_CELL_SUBSTRATE_ADHESION	0.0007	0.3021	0.5579
GO_NEGATIVE_REGULATION_OF_STRESS_FIBER_ASSEMBLY	0.0478	0.957	0.783
GO_DENDRITE_DEVELOPMENT	0.0263	0.957	0.5715
GO_CELL_KILLING	0.0362	0.4297	0.5715
GO_ACTIVATION_OF_PHOSPHOLIPASE_C_ACTIVITY	0.0001	0.2736	0.5276
GO_POSITIVE_REGULATION_OF_CELL_JUNCTION_ASSEMBLY	0.0209	0.2551	0.7693
GO_PROTEIN_INSERTION_INTO_MEMBRANE	0.0063	0.957	0.7772
GO_RESPONSE_TO_LEAD_ION	0.0095	0.957	0.783
GO_RESPONSE_TO_ACIDIC_PH	0.049	0.957	0.5715
GO_CELLULAR_RESPONSE_TO_EPIDERMAL_GROWTH_FACTOR_STIMULUS	0.0178	0.2618	0.5715
GO_SPHINGOLIPID_MEDIATED_SIGNALING_PATHWAY	0.0302	0.957	0.783
GO_REGULATION_OF_INSULIN_RECEPTOR_SIGNALING_PATHWAY	0.0423	0.957	0.4718
GO_HISTONE_H3_K4_TRIMETHYLATION	0.0318	0.957	0.783
GO_PEPTIDE_CROSS_LINKING	0	0.083	0.5715
GO_CELL_MORPHOGENESIS_INVOLVED_IN_DIFFERENTIATION	0.0036	0.2698	0.3971
GO_CELLULAR_RESPONSE_TO_PROSTAGLANDIN_E_STIMULUS	0.0074	0.957	0.1786
GO_NEURON_PROJECTION_MORPHOGENESIS	0.0225	0.3549	0.5276
GO_RESPONSE_TO_PH	0.0207	0.957	0.5715
GO_REGULATION_OF_DIGESTIVE_SYSTEM_PROCESS	0.0276	0.957	0.5715
GO_DRUG_CATABOLIC_PROCESS	0.0431	0.957	0.783
GO_POSITIVE_REGULATION_OF_MACROPHAGE_ACTIVATION	0.0038	0.1663	0.5579

## Sheet: BPD_KEGG
#pathway	p_cent	hypergeom_p_bh_disease_genes	hypergeom_p_bh_diff_exp_genes
KEGG_FC_EPSILON_RI_SIGNALING_PATHWAY	0.024	0.1429	0.4947
KEGG_GLIOMA	0.0344	0.5587	0.4947
KEGG_PANCREATIC_CANCER	0.0163	0.1268	0.4947
KEGG_CALCIUM_SIGNALING_PATHWAY	0.0331	0.1268	0.4947
KEGG_VEGF_SIGNALING_PATHWAY	0.0153	0.1366	0.4947
KEGG_ADIPOCYTOKINE_SIGNALING_PATHWAY	0.0059	0.1268	0.4947
KEGG_PRION_DISEASES	0.0157	0.3998	0.4947
KEGG_PROTEIN_EXPORT	0.0138	0.9606	0.6646
KEGG_ADHERENS_JUNCTION	0.0252	0.9606	0.4947
KEGG_EPITHELIAL_CELL_SIGNALING_IN_HELICOBACTER_PYLORI_INFECTION	0.006	0.5587	0.4947
KEGG_CHEMOKINE_SIGNALING_PATHWAY	0.0022	0.8135	0.4947
KEGG_ARRHYTHMOGENIC_RIGHT_VENTRICULAR_CARDIOMYOPATHY_ARVC	0.0405	0.576	0.4947
KEGG_LEUKOCYTE_TRANSENDOTHELIAL_MIGRATION	0.0065	0.2347	0.4947
KEGG_ECM_RECEPTOR_INTERACTION	0.0007	0.152	0.4947
KEGG_FOCAL_ADHESION	0	0.4441	0.4947
KEGG_RENIN_ANGIOTENSIN_SYSTEM	0.0007	0.2243	0.7364
KEGG_ENDOMETRIAL_CANCER	0.0364	0.9606	0.4947
KEGG_NON_SMALL_CELL_LUNG_CANCER	0.0076	0.9606	0.4947
KEGG_GNRH_SIGNALING_PATHWAY	0.0021	0.1979	0.4947
KEGG_TIGHT_JUNCTION	0.0237	0.9606	0.4947
KEGG_ALZHEIMERS_DISEASE	0.0183	0.7967	0.4947
KEGG_GAP_JUNCTION	0.0022	0.9606	0.4947
KEGG_DORSO_VENTRAL_AXIS_FORMATION	0.0112	0.9606	0.4947
KEGG_ERBB_SIGNALING_PATHWAY	0.0122	0.9606	0.4947

## Sheet: COPD_GOBP
#pathway	p_cent	hypergeom_p_bh_disease_genes	hypergeom_p_bh_diff_exp_genes
GO_CELL_ADHESION_MEDIATED_BY_INTEGRIN	0.0082	0.9127	0.8578
GO_REGULATION_OF_G_PROTEIN_COUPLED_RECEPTOR_PROTEIN_SIGNALING_PATHWAY	0.0486	0.1664	0.5095
GO_POSITIVE_REGULATION_OF_NATURAL_KILLER_CELL_MEDIATED_IMMUNITY	0.0246	0.2887	0.8578
GO_LIPID_HOMEOSTASIS	0	0.5591	0.5765
GO_POSITIVE_REGULATION_OF_NATURAL_KILLER_CELL_ACTIVATION	0.0026	0.2644	0.8578
GO_SEQUESTERING_OF_METAL_ION	0.0297	0.9127	0.4808
GO_MESODERMAL_CELL_DIFFERENTIATION	0.0211	0.9127	0.0669
GO_KERATINOCYTE_PROLIFERATION	0.0222	0.2107	0.8578
GO_POSITIVE_REGULATION_OF_ASTROCYTE_DIFFERENTIATION	0.0317	0.2107	0.1125
GO_REGULATION_OF_PHOSPHOLIPASE_A2_ACTIVITY	0.0039	0.9127	0.103
GO_NEUTRAL_LIPID_METABOLIC_PROCESS	0.0018	0.0781	0.6154
GO_NEGATIVE_T_CELL_SELECTION	0.0108	0.9127	0.8578
GO_NEGATIVE_T_CELL_SELECTION	0.0197	0.0606	0.8578
GO_REGULATION_OF_ERAD_PATHWAY	0.0097	0.3379	0.8578
GO_AMINE_METABOLIC_PROCESS	0.0178	0.5591	0.1962
GO_STRIATED_MUSCLE_CELL_DIFFERENTIATION	0.0089	0.1082	0.5465
GO_REGULATION_OF_CELL_PROJECTION_ORGANIZATION	0.0348	0.0704	0.4762
GO_PROTEIN_LIPID_COMPLEX_ASSEMBLY	0.0148	0.9127	0.8578
GO_NEGATIVE_REGULATION_OF_ANION_TRANSPORT	0.0078	0.3682	0.1033
GO_ISOPRENOID_METABOLIC_PROCESS	0	0.1642	0.502
GO_BEHAVIORAL_RESPONSE_TO_COCAINE	0.0036	0.9127	0.8578
GO_PEPTIDYL_TYROSINE_AUTOPHOSPHORYLATION	0.0138	0.0989	0.8578
GO_POSITIVE_REGULATION_OF_VASODILATION	0.048	0.3621	0.5951
GO_INTERMEDIATE_FILAMENT_BASED_PROCESS	0.0217	0.4201	0.633
GO_REGULATION_OF_HORMONE_BIOSYNTHETIC_PROCESS	0.009	0.9127	0.8578
GO_NEGATIVE_REGULATION_OF_MAP_KINASE_ACTIVITY	0.0126	0.5211	0.3315
GO_HEART_GROWTH	0.0408	0.3251	0.8578
GO_CELL_SUBSTRATE_JUNCTION_ASSEMBLY	0.0329	0.1067	0.4115
GO_MULTICELLULAR_ORGANISMAL_RESPONSE_TO_STRESS	0.0461	0.0503	0.3082
GO_MORPHOGENESIS_OF_A_POLARIZED_EPITHELIUM	0.0466	0.9127	0.8578
GO_REGULATION_OF_NECROPTOTIC_PROCESS	0.0214	0.1999	0.8578
GO_REGULATION_OF_PROTEIN_AUTOPHOSPHORYLATION	0.0091	0.0919	0.8578
GO_METENCEPHALON_DEVELOPMENT	0.0376	0.2936	0.5698
GO_HINDBRAIN_MORPHOGENESIS	0.0018	0.4062	0.8578
GO_GLIAL_CELL_MIGRATION	0.0421	0.0919	0.619
GO_LEARNING	0.0359	0.5591	0.6045
GO_MAINTENANCE_OF_PROTEIN_LOCALIZATION_IN_ORGANELLE	0.0028	0.9127	0.5807
GO_ASTROCYTE_DIFFERENTIATION	0.0495	0.0989	0.3967
GO_RESPONSE_TO_NITRIC_OXIDE	0.0276	0.2887	0.5465
GO_REGULATION_OF_CELL_FATE_COMMITMENT	0.0027	0.3251	0.8578
GO_REGULATION_OF_PHOSPHOLIPASE_C_ACTIVITY	0.0168	0.0989	0.1397
GO_PLATELET_DERIVED_GROWTH_FACTOR_RECEPTOR_SIGNALING_PATHWAY	0.0131	0.081	0.8578
GO_CELLULAR_RESPONSE_TO_GLUCAGON_STIMULUS	0.0395	0.9127	0.393
GO_ORGANIC_ACID_CATABOLIC_PROCESS	0.0465	0.4968	0.5093
GO_INTEGRIN_MEDIATED_SIGNALING_PATHWAY	0.0137	0.2457	0.5416
GO_CELL_JUNCTION_ASSEMBLY	0.0149	0.0542	0.5807
GO_CARNITINE_METABOLIC_PROCESS	0.0029	0.9127	0.8578
GO_REGULATION_OF_STEROL_TRANSPORT	0	0.0958	0.6233
GO_APOPTOTIC_CELL_CLEARANCE	0.0128	0.9127	0.5796
GO_PHOSPHOLIPID_EFFLUX	0.0023	0.9127	0.8578
GO_REGULATION_OF_ANION_TRANSPORT	0.0246	0.1928	0.2166
GO_POSITIVE_REGULATION_OF_PROTEIN_MODIFICATION_BY_SMALL_PROTEIN_CONJUGATION_OR_REMOVAL	0.0439	0.4344	0.2408
GO_DERMATAN_SULFATE_METABOLIC_PROCESS	0.0304	0.2197	0.8578
GO_CELLULAR_RESPONSE_TO_EXOGENOUS_DSRNA	0.0464	0.9127	0.8578
GO_POSITIVE_REGULATION_OF_CHOLESTEROL_EFFLUX	0	0.9127	0.8578
GO_RENAL_SYSTEM_PROCESS_INVOLVED_IN_REGULATION_OF_SYSTEMIC_ARTERIAL_BLOOD_PRESSURE	0.0053	0.3032	0.8578
GO_NEUROMUSCULAR_PROCESS	0.0494	0.5559	0.5795
GO_CHOLESTEROL_EFFLUX	0.0014	0.9127	0.8578
GO_REGULATION_OF_NEUTROPHIL_MIGRATION	0.0385	0.3621	0.3323
GO_MUSCLE_CELL_DEVELOPMENT	0.0079	0.0531	0.5095
GO_DETECTION_OF_LIGHT_STIMULUS	0.008	0.89	0.633
GO_RESPONSE_TO_ISCHEMIA	0.0053	0.0637	0.8578
GO_NEUROTRANSMITTER_BIOSYNTHETIC_PROCESS	0.0059	0.9127	0.8578
GO_NEUROMUSCULAR_PROCESS_CONTROLLING_BALANCE	0.0345	0.9127	0.8061
GO_REGULATION_OF_FATTY_ACID_METABOLIC_PROCESS	0.0064	0.547	0.633
GO_STEROL_HOMEOSTASIS	0	0.89	0.496
GO_RETINA_HOMEOSTASIS	0.0022	0.5179	0.633
GO_REGULATION_OF_EXTRACELLULAR_MATRIX_DISASSEMBLY	0.0024	0.2279	0.5049
GO_RESPONSE_TO_ANGIOTENSIN	0.0009	0.2553	0.8578
GO_NEGATIVE_REGULATION_OF_TISSUE_REMODELING	0.014	0.9127	0.5249
GO_AXON_EXTENSION	0.0262	0.9127	0.619
GO_ACYLGLYCEROL_HOMEOSTASIS	0.0033	0.9127	0.8578
GO_PHOTOTRANSDUCTION	0.0082	0.9127	0.633
GO_RESPONSE_TO_PLATELET_DERIVED_GROWTH_FACTOR	0.0073	0.2644	0.8578
GO_AMINOGLYCAN_CATABOLIC_PROCESS	0.0109	0.0503	0.657
GO_ADULT_LOCOMOTORY_BEHAVIOR	0.0091	0.7612	0.6322
GO_ORGANIC_HYDROXY_COMPOUND_TRANSPORT	0.0131	0.0842	0.5807
GO_NEURON_RECOGNITION	0.0096	0.9127	0.8578
GO_MAINTENANCE_OF_LOCATION_IN_CELL	0.0009	0.0989	0.633
GO_NEGATIVE_REGULATION_OF_PROTEIN_AUTOPHOSPHORYLATION	0.0008	0.9127	0.8578
GO_REGULATION_OF_CARDIAC_CONDUCTION	0.0087	0.505	0.6736
GO_ACTIVATION_OF_PROTEIN_KINASE_A_ACTIVITY	0.0391	0.9127	0.5249
GO_REGULATION_OF_CELL_ADHESION_MEDIATED_BY_INTEGRIN	0.0242	0.4004	0.3967
GO_NEGATIVE_REGULATION_OF_INTERLEUKIN_8_PRODUCTION	0.0227	0.2365	0.8578
GO_RESPONSE_TO_FOLLICLE_STIMULATING_HORMONE	0.028	0.1999	0.4808
GO_PLASMA_LIPOPROTEIN_PARTICLE_CLEARANCE	0.0043	0.2887	0.2166
GO_REGULATION_OF_LIPOPROTEIN_LIPASE_ACTIVITY	0.0074	0.9127	0.8578
GO_CELLULAR_RESPONSE_TO_STEROL	0.034	0.9127	0.5095
GO_TELENCEPHALON_REGIONALIZATION	0.0317	0.9127	0.8578
GO_NEGATIVE_REGULATION_OF_LEUKOCYTE_CHEMOTAXIS	0.0095	0.2197	0.8578
GO_PEPTIDYL_CYSTEINE_MODIFICATION	0.0233	0.9127	0.5416
GO_POSITIVE_REGULATION_OF_T_CELL_MEDIATED_CYTOTOXICITY	0.0034	0.2457	0.8578
GO_NEGATIVE_REGULATION_OF_TRANSMEMBRANE_RECEPTOR_PROTEIN_SERINE_THREONINE_KINASE_SIGNALING_PATHWAY	0	0.1113	0.4631
GO_REGULATION_OF_THE_FORCE_OF_HEART_CONTRACTION	0.0009	0.0637	0.8578
GO_NEGATIVE_REGULATION_OF_MONOOXYGENASE_ACTIVITY	0.0392	0.9127	0.8578
GO_NEUROBLAST_PROLIFERATION	0.0454	0.0637	0.8578
GO_POSITIVE_REGULATION_OF_TRIGLYCERIDE_LIPASE_ACTIVITY	0.0058	0.9127	0.8578
GO_MYOFIBRIL_ASSEMBLY	0.0197	0.4429	0.832
GO_REGULATION_OF_ENDOPLASMIC_RETICULUM_UNFOLDED_PROTEIN_RESPONSE	0.0063	0.3379	0.296
GO_RESPONSE_TO_GROWTH_HORMONE	0.0493	0.067	0.8578
GO_AMMONIUM_ION_METABOLIC_PROCESS	0.0266	0.4116	0.1762
GO_COPPER_ION_HOMEOSTASIS	0.012	0.9127	0.8578
GO_G_PROTEIN_COUPLED_RECEPTOR_SIGNALING_PATHWAY_COUPLED_TO_CYCLIC_NUCLEOTIDE_SECOND_MESSENGER	0.037	0.2457	0.5465
GO_GLUTAMINE_FAMILY_AMINO_ACID_METABOLIC_PROCESS	0.0275	0.2008	0.6817
GO_POSITIVE_REGULATION_OF_TRANSCRIPTION_FROM_RNA_POLYMERASE_II_PROMOTER_IN_RESPONSE_TO_ENDOPLASMIC_RETICULUM_STRESS	0.0101	0.2107	0.4902
GO_REGULATION_OF_MESONEPHROS_DEVELOPMENT	0.0419	0.0543	0.8578
GO_MODULATION_BY_HOST_OF_VIRAL_PROCESS	0.0418	0.9127	0.8578
GO_LIPOPROTEIN_METABOLIC_PROCESS	0.0002	0.5591	0.4964
GO_RESPONSE_TO_PROSTAGLANDIN_E	0.0076	0.0513	0.5698
GO_REGULATION_OF_MUSCLE_HYPERTROPHY	0.0079	0.39	0.8578
GO_LIPID_STORAGE	0.0055	0.3314	0.5796
GO_EMBRYONIC_CAMERA_TYPE_EYE_FORMATION	0.0459	0.9127	0.8578
GO_NEGATIVE_REGULATION_OF_ENDOTHELIAL_CELL_PROLIFERATION	0.0054	0.074	0.5951
GO_EXCRETION	0.034	0.4252	0.633
GO_SPLEEN_DEVELOPMENT	0.0492	0.0989	0.8578
GO_CELLULAR_SODIUM_ION_HOMEOSTASIS	0.01	0.9127	0.8578
GO_POSITIVE_REGULATION_OF_SMOOTHENED_SIGNALING_PATHWAY	0.0003	0.9127	0.8578
GO_MEMBRANE_DEPOLARIZATION	0.0119	0.4916	0.7155
GO_CHONDROITIN_SULFATE_BIOSYNTHETIC_PROCESS	0.0445	0.3184	0.8578
GO_PROTEIN_TRANSMEMBRANE_TRANSPORT	0.0229	0.1542	0.4808
GO_CYTOCHROME_COMPLEX_ASSEMBLY	0.0309	0.3251	0.5747
GO_GLYCEROLIPID_CATABOLIC_PROCESS	0.0028	0.9127	0.619
GO_POSITIVE_REGULATION_OF_CARTILAGE_DEVELOPMENT	0.0241	0.0637	0.5807
GO_RESPONSE_TO_MUSCLE_ACTIVITY	0.0227	0.9127	0.8578
GO_ARTERY_DEVELOPMENT	0.0006	0.5253	0.633
GO_REGULATION_OF_MESENCHYMAL_CELL_APOPTOTIC_PROCESS	0.0124	0.9127	0.8578
GO_CELL_DIFFERENTIATION_IN_SPINAL_CORD	0.0069	0.9127	0.7788
GO_RETINA_LAYER_FORMATION	0.025	0.9127	0.8578
GO_SMALL_MOLECULE_CATABOLIC_PROCESS	0.017	0.3865	0.2856
GO_NEGATIVE_REGULATION_OF_STEROL_TRANSPORT	0.0312	0.9127	0.8578
GO_MYOTUBE_DIFFERENTIATION	0.0073	0.4782	0.7518
GO_INTERMEDIATE_FILAMENT_ORGANIZATION	0.0009	0.9127	0.5416
GO_COBALAMIN_METABOLIC_PROCESS	0.0272	0.9127	0.8578
GO_NEGATIVE_REGULATION_OF_ESTABLISHMENT_OF_PROTEIN_LOCALIZATION	0.037	0.0637	0.5564
GO_POSITIVE_REGULATION_OF_GUANYLATE_CYCLASE_ACTIVITY	0.0142	0.9127	0.8578
GO_NEUTRAL_LIPID_CATABOLIC_PROCESS	0.0038	0.9127	0.8578
GO_ACTOMYOSIN_STRUCTURE_ORGANIZATION	0.0402	0.2345	0.633
GO_CELLULAR_RESPONSE_TO_CHOLESTEROL	0.0263	0.9127	0.4902
GO_COMPLEMENT_ACTIVATION	0.0222	0.5276	0.5295
GO_REGULATION_OF_CELLULAR_RESPONSE_TO_INSULIN_STIMULUS	0.0088	0.4853	0.496
GO_SUCKLING_BEHAVIOR	0.0119	0.9127	0.8578
GO_CEREBELLAR_CORTEX_DEVELOPMENT	0.0089	0.4343	0.8499
GO_DRUG_TRANSPORT	0.0241	0.9127	0.8578
GO_REGULATION_OF_CHOLESTEROL_EFFLUX	0	0.9127	0.8578
GO_RESPONSE_TO_GONADOTROPIN	0.0343	0.3379	0.5807
GO_NEGATIVE_REGULATION_OF_JUN_KINASE_ACTIVITY	0.0148	0.2279	0.5049
GO_STEROL_CATABOLIC_PROCESS	0.0061	0.9127	0.8578
GO_POSITIVE_REGULATION_OF_RESPONSE_TO_TUMOR_CELL	0.0015	0.1999	0.8578
GO_REGULATION_OF_FATTY_ACID_BIOSYNTHETIC_PROCESS	0.028	0.9127	0.6103
GO_NEGATIVE_REGULATION_OF_PROTEIN_OLIGOMERIZATION	0.0356	0.9127	0.8578
GO_CELLULAR_AMINO_ACID_CATABOLIC_PROCESS	0.0416	0.5923	0.5416
GO_LEUKOTRIENE_METABOLIC_PROCESS	0.0028	0.0776	0.5985
GO_REGULATION_OF_ACTIVIN_RECEPTOR_SIGNALING_PATHWAY	0.0052	0.3184	0.8578
GO_REGULATION_OF_PLATELET_DERIVED_GROWTH_FACTOR_RECEPTOR_SIGNALING_PATHWAY	0.0011	0.9127	0.8578
GO_SMOOTHENED_SIGNALING_PATHWAY	0.0086	0.5197	0.633
GO_IONOTROPIC_GLUTAMATE_RECEPTOR_SIGNALING_PATHWAY	0.0484	0.9127	0.8578
GO_POSITIVE_REGULATION_OF_INSULIN_RECEPTOR_SIGNALING_PATHWAY	0.0107	0.2107	0.8578
GO_REGULATION_OF_MEIOTIC_NUCLEAR_DIVISION	0.0478	0.344	0.5807
GO_POSITIVE_REGULATION_OF_ENDOTHELIAL_CELL_PROLIFERATION	0	0.0503	0.3082
GO_POSITIVE_REGULATION_OF_CELLULAR_RESPONSE_TO_INSULIN_STIMULUS	0.0181	0.3032	0.8578
GO_GPI_ANCHOR_METABOLIC_PROCESS	0.0364	0.3682	0.5985
GO_ANTIMICROBIAL_HUMORAL_RESPONSE	0.0092	0.1502	0.0671
GO_ARTERY_MORPHOGENESIS	0.0128	0.4549	0.633
GO_NEGATIVE_REGULATION_OF_PROTEIN_BINDING	0.0059	0.2377	0.633
GO_LIPOPROTEIN_BIOSYNTHETIC_PROCESS	0.0072	0.5436	0.5452
GO_THYMIC_T_CELL_SELECTION	0.0225	0.9127	0.8578
GO_REGULATION_OF_GUANYLATE_CYCLASE_ACTIVITY	0.0153	0.9127	0.8578
GO_PROTEIN_MANNOSYLATION	0.0155	0.9127	0.5506
GO_DORSAL_VENTRAL_NEURAL_TUBE_PATTERNING	0.0094	0.9127	0.5249
GO_RNA_SECONDARY_STRUCTURE_UNWINDING	0.0365	0.9127	0.633
GO_GLUTAMINE_FAMILY_AMINO_ACID_CATABOLIC_PROCESS	0.0136	0.9127	0.8578
GO_POSITIVE_REGULATION_OF_ANION_TRANSPORT	0.0437	0.175	0.2478
GO_ARGININE_METABOLIC_PROCESS	0.018	0.9127	0.8578
GO_NEGATIVE_REGULATION_OF_LIPID_BIOSYNTHETIC_PROCESS	0.0442	0.4252	0.8578
GO_ALCOHOL_CATABOLIC_PROCESS	0.02	0.4819	0.7422
GO_RESPONSE_TO_LITHIUM_ION	0.0263	0.9127	0.5796
GO_POSITIVE_REGULATION_OF_CELL_FATE_COMMITMENT	0.001	0.1999	0.8578
GO_REGULATION_OF_PROTEIN_HOMODIMERIZATION_ACTIVITY	0.0058	0.2951	0.8578
GO_REGULATION_OF_CGMP_METABOLIC_PROCESS	0.0017	0.344	0.5807
GO_RECEPTOR_CLUSTERING	0.048	0.9127	0.8578
GO_ANION_HOMEOSTASIS	0.0022	0.9127	0.4115
GO_PROTEIN_FOLDING_IN_ENDOPLASMIC_RETICULUM	0.0003	0.9127	0.8578
GO_NEGATIVE_REGULATION_OF_MULTICELLULAR_ORGANISM_GROWTH	0.0307	0.1999	0.8578
GO_G_PROTEIN_COUPLED_RECEPTOR_SIGNALING_PATHWAY	0.0002	0.0549	0.1419
GO_MEMBRANE_RAFT_ORGANIZATION	0.0106	0.9127	0.8578
GO_SPINAL_CORD_MOTOR_NEURON_DIFFERENTIATION	0.0032	0.9127	0.8578
GO_FIBRIL_ORGANIZATION	0.0141	0.2733	0.5372
GO_NEURAL_CREST_CELL_MIGRATION	0.0432	0.4549	0.8061
GO_REGULATION_OF_BIOMINERAL_TISSUE_DEVELOPMENT	0.0374	0.0607	0.5295
GO_REGULATION_OF_INOSITOL_PHOSPHATE_BIOSYNTHETIC_PROCESS	0.0362	0.9127	0.8578
GO_NEUROLOGICAL_SYSTEM_PROCESS_INVOLVED_IN_REGULATION_OF_SYSTEMIC_ARTERIAL_BLOOD_PRESSURE	0.0015	0.9127	0.5049
GO_NEGATIVE_REGULATION_OF_ENDOCYTOSIS	0.0083	0.0989	0.6263
GO_NEGATIVE_REGULATION_OF_TOR_SIGNALING	0.0486	0.3489	0.8578
GO_CALCIUM_MEDIATED_SIGNALING_USING_INTRACELLULAR_CALCIUM_SOURCE	0.0214	0.9127	0.8578
GO_POSITIVE_REGULATION_OF_ENDOTHELIAL_CELL_CHEMOTAXIS	0.0326	0.1999	0.4808
GO_CEREBELLAR_PURKINJE_CELL_LAYER_DEVELOPMENT	0.0085	0.9127	0.8578
GO_REGULATION_OF_TYPE_I_INTERFERON_MEDIATED_SIGNALING_PATHWAY	0.0332	0.0989	0.6263
GO_SODIUM_ION_HOMEOSTASIS	0.0155	0.9127	0.8578
GO_REGULATION_OF_CAMP_DEPENDENT_PROTEIN_KINASE_ACTIVITY	0.006	0.9127	0.5049
GO_ORGANIC_HYDROXY_COMPOUND_CATABOLIC_PROCESS	0.0217	0.5197	0.633
GO_CHAPERONE_MEDIATED_PROTEIN_COMPLEX_ASSEMBLY	0.0175	0.2197	0.8578
GO_MEMBRANE_ASSEMBLY	0.0044	0.3184	0.8578
GO_AORTA_DEVELOPMENT	0.049	0.9127	0.631
GO_REGULATION_OF_LIPASE_ACTIVITY	0.0007	0.0743	0.1819
GO_HINDBRAIN_DEVELOPMENT	0.0285	0.3678	0.496
GO_PROTEIN_LIPID_COMPLEX_SUBUNIT_ORGANIZATION	0.0002	0.9127	0.3759
GO_NEGATIVE_REGULATION_OF_ANOIKIS	0.0214	0.2553	0.5249
GO_IRE1_MEDIATED_UNFOLDED_PROTEIN_RESPONSE	0.0008	0.9098	0.2372
GO_NEGATIVE_REGULATION_OF_LIPID_TRANSPORT	0.0077	0.9127	0.5747
GO_REGULATION_OF_TOLL_LIKE_RECEPTOR_4_SIGNALING_PATHWAY	0.0056	0.9127	0.1853
GO_REGULATION_OF_LIPID_TRANSPORT	0.0001	0.0973	0.0946
GO_REGULATION_OF_STEROID_HORMONE_SECRETION	0.033	0.9127	0.5416
GO_FATTY_ACID_HOMEOSTASIS	0.0009	0.9127	0.8578
GO_RESPONSE_TO_LOW_DENSITY_LIPOPROTEIN_PARTICLE	0.0436	0.2279	0.8578
GO_ORGANOPHOSPHATE_ESTER_TRANSPORT	0.0009	0.7112	0.633
GO_REGULATION_OF_NEURONAL_SYNAPTIC_PLASTICITY	0.0183	0.9127	0.633
GO_REGULATION_OF_IRE1_MEDIATED_UNFOLDED_PROTEIN_RESPONSE	0.0019	0.2197	0.8578
GO_HORMONE_METABOLIC_PROCESS	0.0206	0.0959	0.5372
GO_REGULATION_OF_PROTEIN_EXIT_FROM_ENDOPLASMIC_RETICULUM	0.0014	0.9127	0.8578
GO_SYNAPSE_ASSEMBLY	0.0282	0.5128	0.6491
GO_LOCOMOTORY_BEHAVIOR	0.0225	0.2601	0.3893
GO_NEGATIVE_REGULATION_OF_INTRINSIC_APOPTOTIC_SIGNALING_PATHWAY_BY_P53_CLASS_MEDIATOR	0.0329	0.2644	0.5295
GO_NEUROTRANSMITTER_METABOLIC_PROCESS	0.0095	0.9127	0.8578
GO_PLATELET_AGGREGATION	0.0216	0.0989	0.3967
GO_TERPENOID_METABOLIC_PROCESS	0.0003	0.1197	0.4762
GO_NEGATIVE_REGULATION_OF_MUSCLE_TISSUE_DEVELOPMENT	0.0226	0.088	0.6154
GO_REPRODUCTIVE_BEHAVIOR	0.0447	0.067	0.3129
GO_NEGATIVE_REGULATION_OF_G_PROTEIN_COUPLED_RECEPTOR_PROTEIN_SIGNALING_PATHWAY	0.0344	0.1067	0.8578
GO_REGULATION_OF_CGMP_BIOSYNTHETIC_PROCESS	0.0007	0.9127	0.8578
GO_NEUROTROPHIN_TRK_RECEPTOR_SIGNALING_PATHWAY	0.0237	0.9127	0.8578
GO_VISUAL_BEHAVIOR	0.0001	0.9127	0.8144
GO_POSITIVE_REGULATION_OF_RESPONSE_TO_BIOTIC_STIMULUS	0.0284	0.1067	0.631
GO_REGULATION_OF_RETROGRADE_PROTEIN_TRANSPORT_ER_TO_CYTOSOL	0.0287	0.9127	0.8578
GO_POSITIVE_REGULATION_OF_PROTEIN_TYROSINE_KINASE_ACTIVITY	0.0435	0.0919	0.8578
GO_PARASYMPATHETIC_NERVOUS_SYSTEM_DEVELOPMENT	0.007	0.9127	0.8578
GO_REGULATION_OF_AMYLOID_PRECURSOR_PROTEIN_CATABOLIC_PROCESS	0.0038	0.9127	0.8578
GO_HIGH_DENSITY_LIPOPROTEIN_PARTICLE_REMODELING	0.0027	0.9127	0.5095
GO_REGULATION_OF_VENTRICULAR_CARDIAC_MUSCLE_CELL_ACTION_POTENTIAL	0.0309	0.9127	0.8578
GO_DRUG_TRANSMEMBRANE_TRANSPORT	0.0129	0.9127	0.8578
GO_POSITIVE_REGULATION_OF_STEROL_TRANSPORT	0	0.9127	0.8578
GO_NEURON_PROJECTION_REGENERATION	0.0194	0.3682	0.5985
GO_REGULATION_OF_RECEPTOR_INTERNALIZATION	0.0387	0.0919	0.3854
GO_ANATOMICAL_STRUCTURE_ARRANGEMENT	0.0011	0.9127	0.8578
GO_VENTRAL_SPINAL_CORD_DEVELOPMENT	0.0032	0.9127	0.8499
GO_REVERSE_CHOLESTEROL_TRANSPORT	0.0013	0.9127	0.5249
GO_MITOCHONDRIAL_ELECTRON_TRANSPORT_UBIQUINOL_TO_CYTOCHROME_C	0.0011	0.9127	0.8578
GO_REGULATION_OF_EPIDERMAL_GROWTH_FACTOR_ACTIVATED_RECEPTOR_ACTIVITY	0.017	0.9127	0.8578
GO_NEURON_DEATH	0.0412	0.13	0.8409
GO_NITRIC_OXIDE_METABOLIC_PROCESS	0.013	0.2365	0.5095
GO_CELLULAR_COPPER_ION_HOMEOSTASIS	0.0062	0.9127	0.8578
GO_POSITIVE_REGULATION_OF_TRIGLYCERIDE_BIOSYNTHETIC_PROCESS	0.034	0.9127	0.496
GO_PEPTIDE_HORMONE_PROCESSING	0.0003	0.3621	0.8578
GO_REGULATION_OF_PROTEIN_TYROSINE_KINASE_ACTIVITY	0.0007	0.188	0.633
GO_CELLULAR_LIPID_CATABOLIC_PROCESS	0.03	0.3895	0.5283
GO_CHONDROITIN_SULFATE_PROTEOGLYCAN_BIOSYNTHETIC_PROCESS	0.0423	0.3489	0.8578
GO_TRIGLYCERIDE_CATABOLIC_PROCESS	0.0026	0.9127	0.8578
GO_POSITIVE_REGULATION_OF_ERAD_PATHWAY	0.0179	0.2279	0.8578
GO_NEGATIVE_REGULATION_OF_SMOOTH_MUSCLE_CELL_MIGRATION	0.0317	0.9127	0.5159
GO_REACTIVE_NITROGEN_SPECIES_METABOLIC_PROCESS	0.0148	0.2733	0.1962
GO_NEGATIVE_REGULATION_OF_CELL_SUBSTRATE_ADHESION	0.0433	0.1542	0.0704
GO_REGULATION_OF_SMOOTH_MUSCLE_CELL_DIFFERENTIATION	0.0412	0.2803	0.8578
GO_MAINTENANCE_OF_LOCATION	0	0.0637	0.3937
GO_REGULATION_OF_SYSTEMIC_ARTERIAL_BLOOD_PRESSURE_BY_CIRCULATORY_RENIN_ANGIOTENSIN	0	0.2279	0.8578
GO_SHORT_CHAIN_FATTY_ACID_METABOLIC_PROCESS	0.0361	0.9127	0.8578
GO_REGULATION_OF_BONE_DEVELOPMENT	0.0137	0.9127	0.8578
GO_REGULATION_OF_NECROTIC_CELL_DEATH	0.0035	0.0543	0.2776
GO_REGULATION_OF_REPRODUCTIVE_PROCESS	0.0397	0.0542	0.5049
GO_INTERFERON_GAMMA_MEDIATED_SIGNALING_PATHWAY	0.008	0.0531	0.633
GO_REGULATION_OF_SERINE_TYPE_PEPTIDASE_ACTIVITY	0.0166	0.9127	0.8578
GO_MACROMOLECULAR_COMPLEX_REMODELING	0	0.9127	0.2505
GO_POSITIVE_REGULATION_OF_NUCLEASE_ACTIVITY	0.0033	0.2365	0.5095
GO_PROTEIN_TARGETING_TO_PLASMA_MEMBRANE	0.0202	0.9127	0.8578
GO_CARDIAC_MUSCLE_CELL_DIFFERENTIATION	0.0404	0.2279	0.633
GO_NEURAL_TUBE_PATTERNING	0.0006	0.9127	0.6045
GO_NEGATIVE_REGULATION_OF_NECROTIC_CELL_DEATH	0.0235	0.9127	0.8578
GO_CRANIAL_NERVE_MORPHOGENESIS	0.0064	0.9127	0.8578
GO_NUCLEOTIDE_SALVAGE	0.0255	0.9127	0.5049
GO_NEGATIVE_REGULATION_OF_GTPASE_ACTIVITY	0.0435	0.9127	0.6322
GO_PHOSPHOLIPID_TRANSPORT	0.0004	0.8962	0.633
GO_ADULT_BEHAVIOR	0.0049	0.0605	0.496
GO_LIPID_TRANSLOCATION	0.0117	0.9127	0.8578
GO_DEVELOPMENTAL_GROWTH_INVOLVED_IN_MORPHOGENESIS	0.0005	0.1154	0.633
GO_NEGATIVE_REGULATION_OF_PROTEIN_SECRETION	0.0016	0.1241	0.633
GO_POSITIVE_REGULATION_OF_LIPID_TRANSPORT	0	0.4549	0.2059
GO_REGULATION_OF_NUCLEASE_ACTIVITY	0.0027	0.3032	0.5564
GO_DEVELOPMENTAL_CELL_GROWTH	0	0.7785	0.633
GO_REGULATION_OF_CARDIAC_MUSCLE_CELL_ACTION_POTENTIAL	0.0419	0.9127	0.8578
GO_EMBRYONIC_CAMERA_TYPE_EYE_DEVELOPMENT	0.0353	0.3799	0.8578
GO_REGULATION_OF_CHOLESTEROL_METABOLIC_PROCESS	0	0.2951	0.8578
GO_REGULATION_OF_PROTEIN_HOMOOLIGOMERIZATION	0.0081	0.9127	0.5159
GO_PROTEIN_O_LINKED_MANNOSYLATION	0.0098	0.9127	0.5159
GO_POSITIVE_REGULATION_OF_OSTEOBLAST_PROLIFERATION	0.0362	0.9127	0.8578
GO_EMBRYONIC_DIGESTIVE_TRACT_DEVELOPMENT	0.0036	0.0776	0.8578
GO_NEGATIVE_REGULATION_OF_LIPASE_ACTIVITY	0.0015	0.9127	0.8578
GO_POSITIVE_REGULATION_OF_HORMONE_METABOLIC_PROCESS	0.011	0.9127	0.8578
GO_REGULATION_OF_HORMONE_METABOLIC_PROCESS	0.0015	0.9127	0.8578
GO_ERAD_PATHWAY	0.012	0.7958	0.633
GO_CELL_CELL_ADHESION_VIA_PLASMA_MEMBRANE_ADHESION_MOLECULES	0.0065	0.4981	0.5095
GO_STEROL_TRANSPORT	0.0004	0.1418	0.472
GO_DEFENSE_RESPONSE_TO_FUNGUS	0.005	0.4004	0.3967
GO_NUCLEOSIDE_TRIPHOSPHATE_CATABOLIC_PROCESS	0.0258	0.9127	0.4902
GO_SARCOMERE_ORGANIZATION	0.0061	0.9127	0.8578
GO_MEMBRANE_BIOGENESIS	0.0018	0.3489	0.8578
GO_NEGATIVE_REGULATION_OF_NEUROTRANSMITTER_TRANSPORT	0.0329	0.9127	0.8578
GO_HETEROTYPIC_CELL_CELL_ADHESION	0.0318	0.9127	0.8578
GO_NEURON_PROJECTION_EXTENSION	0.0399	0.9127	0.633
GO_MANNOSYLATION	0.0283	0.9127	0.6045
GO_REGULATION_OF_NATURAL_KILLER_CELL_ACTIVATION	0.004	0.0575	0.8578
GO_FATTY_ACID_BETA_OXIDATION_USING_ACYL_COA_DEHYDROGENASE	0.0384	0.9127	0.5295
GO_NITRIC_OXIDE_MEDIATED_SIGNAL_TRANSDUCTION	0	0.9127	0.8578
GO_REGULATION_OF_RESPONSE_TO_TUMOR_CELL	0.0011	0.2197	0.8578
GO_RESPONSE_TO_MANGANESE_ION	0.01	0.9127	0.1762
GO_SUBSTRATE_ADHESION_DEPENDENT_CELL_SPREADING	0.0026	0.9127	0.6233
GO_NEUROTROPHIN_SIGNALING_PATHWAY	0.0307	0.9127	0.8578
GO_REGULATION_OF_CORTICOSTEROID_HORMONE_SECRETION	0.0355	0.9127	0.8578
GO_PEPTIDYL_METHIONINE_MODIFICATION	0.0434	0.9127	0.8578
GO_ER_ASSOCIATED_UBIQUITIN_DEPENDENT_PROTEIN_CATABOLIC_PROCESS	0.0272	0.8781	0.633
GO_HETEROPHILIC_CELL_CELL_ADHESION_VIA_PLASMA_MEMBRANE_CELL_ADHESION_MOLECULES	0.0325	0.4298	0.633
GO_POSITIVE_REGULATION_OF_CYCLIC_NUCLEOTIDE_METABOLIC_PROCESS	0.0307	0.126	0.2856
GO_POSITIVE_REGULATION_OF_FATTY_ACID_BIOSYNTHETIC_PROCESS	0.0192	0.9127	0.5249
GO_POST_ANAL_TAIL_MORPHOGENESIS	0.0407	0.9127	0.8578
GO_EMBRYONIC_DIGESTIVE_TRACT_MORPHOGENESIS	0.0061	0.2553	0.8578
GO_NEGATIVE_REGULATION_OF_PEPTIDE_SECRETION	0.0418	0.447	0.8234
GO_NEGATIVE_REGULATION_OF_INTRINSIC_APOPTOTIC_SIGNALING_PATHWAY_IN_RESPONSE_TO_DNA_DAMAGE	0.0062	0.9127	0.5796
GO_NEGATIVE_REGULATION_OF_LEUKOCYTE_MIGRATION	0.0038	0.3621	0.5951
GO_REGULATION_OF_CHOLESTEROL_BIOSYNTHETIC_PROCESS	0	0.2197	0.8578
GO_SYNAPTIC_VESICLE_ENDOCYTOSIS	0.0387	0.9127	0.8578
GO_REGULATION_OF_ANOIKIS	0.0051	0.3114	0.5634
GO_POSITIVE_REGULATION_OF_NUCLEOTIDE_METABOLIC_PROCESS	0.025	0.0581	0.3777
GO_DEMETHYLATION	0.0262	0.1581	0.4808
GO_LOW_DENSITY_LIPOPROTEIN_PARTICLE_REMODELING	0.0001	0.9127	0.4808
GO_POSITIVE_REGULATION_OF_TRIGLYCERIDE_METABOLIC_PROCESS	0.012	0.9127	0.5465
GO_DERMATAN_SULFATE_PROTEOGLYCAN_METABOLIC_PROCESS	0.0469	0.2457	0.8578
GO_REGULATION_OF_NEUROTRANSMITTER_UPTAKE	0.0038	0.9127	0.8578
GO_DENDRITE_DEVELOPMENT	0.0296	0.2377	0.633
GO_RESPONSE_TO_LEAD_ION	0.0023	0.2803	0.8578
GO_NEGATIVE_REGULATION_OF_CYTOSOLIC_CALCIUM_ION_CONCENTRATION	0.0174	0.9127	0.8578
GO_POSITIVE_REGULATION_OF_MUSCLE_HYPERTROPHY	0.0024	0.2951	0.8578
GO_REGULATION_OF_INSULIN_RECEPTOR_SIGNALING_PATHWAY	0.007	0.4201	0.4256
GO_PEPTIDE_CROSS_LINKING	0.0077	0.475	0.2372
GO_ACTIN_MYOSIN_FILAMENT_SLIDING	0.0494	0.9127	0.393
GO_AMINO_ACID_BETAINE_METABOLIC_PROCESS	0.0034	0.9127	0.8578
GO_REGULATION_OF_ENDOTHELIAL_CELL_CHEMOTAXIS	0.0285	0.2553	0.1762
GO_CELLULAR_RESPONSE_TO_PROSTAGLANDIN_E_STIMULUS	0.0076	0.2644	0.8578
GO_POSITIVE_REGULATION_OF_THYMOCYTE_AGGREGATION	0.0005	0.9127	0.1125
GO_REGULATION_OF_DIGESTIVE_SYSTEM_PROCESS	0.035	0.0846	0.8578

## Sheet: COPD_KEGG
#pathway	p_cent	hypergeom_p_bh_disease_genes	hypergeom_p_bh_diff_exp_genes
KEGG_DILATED_CARDIOMYOPATHY	0.0045	0.114	0.6107
KEGG_VIBRIO_CHOLERAE_INFECTION	0.0362	0.6076	0.2323
KEGG_PROTEIN_EXPORT	0.0056	0.9173	0.6107
KEGG_CELL_ADHESION_MOLECULES_CAMS	0.0014	0.2203	0.6107
KEGG_LEUKOCYTE_TRANSENDOTHELIAL_MIGRATION	0.0029	0.1888	0.6057
KEGG_NATURAL_KILLER_CELL_MEDIATED_CYTOTOXICITY	0.0243	0.2262	0.4201
KEGG_RENIN_ANGIOTENSIN_SYSTEM	0.0025	0.3175	0.8478
KEGG_ARGININE_AND_PROLINE_METABOLISM	0.0466	0.9173	0.6107
